# Supplementary material for: The nucleotide messenger (p)ppGpp is an anti-inducer of the purine synthesis transcription regulator PurR in Bacillus
Source: Nucleic Acids Res. 2021 Dec 30;50(2):847–66. doi: 10.1093/nar/gkab1281 (PMC8789054; doi:10.1093/nar/gkab1281)
Supplement: gkab1281_Supplemental_Files [file gkab1281_supplemental_files.zip]

Archive with 3 entries (3 files):
- PurR-ppGpp-forpdb.mtz
- PurR-ppGpp-forpdb2.pdb
- Supplementary Data revised.pdf
