# Supplementary material for: The nucleotide messenger (p)ppGpp is an anti-inducer of the purine synthesis transcription regulator PurR in Bacillus
Source: Nucleic Acids Res. 2021 Dec 30;50(2):847–66. doi: 10.1093/nar/gkab1281 (PMC8789054; doi:10.1093/nar/gkab1281)
Supplement: gkab1281_Supplemental_Files [file gkab1281_supplemental_files.zip › PurR-ppGpp-forpdb2.pdb]

REMARK Date 2020-03-16 Time 19:32:01 EDT -0400 (1584401521.51 s)
REMARK PHENIX refinement
REMARK 
REMARK ****************** INPUT FILES AND LABELS ******************************
REMARK Reflections:
REMARK   file name      : /Users/mas96/Desktop/BsPurR-ppgpp/refine3.mtz
REMARK   labels         : ['F-obs,SIGF-obs']
REMARK R-free flags:
REMARK   file name      : /Users/mas96/Desktop/BsPurR-ppgpp/refine3.mtz
REMARK   label          : R-free-flags
REMARK   test_flag_value: 1
REMARK Model file name(s): 
REMARK   /Users/mas96/Desktop/BsPurR-ppgpp/caselast16.pdb
REMARK 
REMARK ******************** REFINEMENT SUMMARY: QUICK FACTS *******************
REMARK Start: r_work = 0.2347 r_free = 0.2677 bonds = 0.010 angles = 1.015
REMARK Final: r_work = 0.1945 r_free = 0.2397 bonds = 0.007 angles = 0.963
REMARK ************************************************************************
REMARK 
REMARK ****************** REFINEMENT STATISTICS STEP BY STEP ******************
REMARK leading digit, like 1_, means number of macro-cycle                     
REMARK 0    : statistics at the very beginning when nothing is done yet        
REMARK 1_bss: bulk solvent correction and/or (anisotropic) scaling             
REMARK 1_xyz: refinement of coordinates                                        
REMARK 1_adp: refinement of ADPs (Atomic Displacement Parameters)              
REMARK 1_occ: refinement of occupancies                                        
REMARK ------------------------------------------------------------------------
REMARK  stage r-work r-free bonds angles b_min b_max b_ave n_water shift
REMARK       0    : 0.4519 0.4236 0.010  1.015  12.0 328.0  77.7  96      0.000
REMARK       1_bss: 0.2347 0.2677 0.010  1.015  12.0 328.0  77.7  96      0.000
REMARK 1_settarget: 0.2347 0.2677 0.010  1.015  12.0 328.0  77.7  96      0.000
REMARK       1_nqh: 0.2347 0.2677 0.010  1.015  12.0 328.0  77.7  96      0.001
REMARK    1_weight: 0.2347 0.2677 0.010  1.015  12.0 328.0  77.7  96      0.001
REMARK    1_xyzrec: 0.2305 0.2650 0.005  0.792  12.0 328.0  77.7  96      0.033
REMARK       1_adp: 0.2003 0.2470 0.005  0.792  20.7 336.6  80.0  96      0.033
REMARK       2_bss: 0.1987 0.2450 0.005  0.792  21.1 337.1  80.4  96      0.033
REMARK 2_settarget: 0.1987 0.2450 0.005  0.792  21.1 337.1  80.4  96      0.033
REMARK 2_updatecdl: 0.1987 0.2450 0.005  0.804  21.1 337.1  80.4  96      0.033
REMARK     2_setrh: 0.1987 0.2450 0.005  0.804  21.1 337.1  80.4  96      0.033
REMARK       2_nqh: 0.1987 0.2451 0.005  0.804  21.1 337.1  80.4  96      0.034
REMARK   2_realsrl: 0.2006 0.2465 0.005  1.332  21.1 337.1  80.4  96      0.144
REMARK    2_weight: 0.2006 0.2465 0.005  1.332  21.1 337.1  80.4  96      0.144
REMARK    2_xyzrec: 0.1958 0.2428 0.007  0.963  21.1 337.1  80.4  96      0.154
REMARK  2_realsrl2: 0.1961 0.2425 0.007  0.963  21.1 337.1  80.4  96      0.154
REMARK       2_adp: 0.1944 0.2392 0.007  0.963  24.3 343.3  79.6  96      0.154
REMARK         end: 0.1945 0.2397 0.007  0.963  24.7 343.8  80.1  96      0.154
REMARK ------------------------------------------------------------------------
REMARK MODEL CONTENT.
REMARK  ELEMENT        ATOM RECORD COUNT   OCCUPANCY SUM
REMARK        P                       16           16.00
REMARK        C                     7860         7860.00
REMARK        S                       48           48.00
REMARK        O                     2485         2485.00
REMARK        N                     2046         2046.00
REMARK    TOTAL                    12455        12455.00
REMARK -----------------------------------------------------------------------
REMARK r_free_flags.md5.hexdigest d116287880532cdf577378f298b18aef
REMARK 
REMARK IF THIS FILE IS FOR PDB DEPOSITION: REMOVE ALL FROM THIS LINE UP.
REMARK   3
REMARK   3 REFINEMENT.
REMARK   3   PROGRAM     : PHENIX (1.16_3549: ???)
REMARK   3   AUTHORS     : Adams,Afonine,Bunkoczi,Burnley,Chen,Dar,Davis,
REMARK   3               : Draizen,Echols,Gildea,Gros,Grosse-Kunstleve,Headd,
REMARK   3               : Hintze,Hung,Ioerger,Liebschner,McCoy,McKee,Moriarty,
REMARK   3               : Oeffner,Poon,Read,Richardson,Richardson,Sacchettini,
REMARK   3               : Sauter,Sobolev,Storoni,Terwilliger,Williams,Zwart
REMARK   3
REMARK   3  X-RAY DATA.
REMARK   3  
REMARK   3  REFINEMENT TARGET : ML
REMARK   3  
REMARK   3  DATA USED IN REFINEMENT.
REMARK   3   RESOLUTION RANGE HIGH (ANGSTROMS) : 2.450   
REMARK   3   RESOLUTION RANGE LOW  (ANGSTROMS) : 80.494  
REMARK   3   MIN(FOBS/SIGMA_FOBS)              : 1.96  
REMARK   3   COMPLETENESS FOR RANGE        (%) : 95.24 
REMARK   3   NUMBER OF REFLECTIONS             : 62863     
REMARK   3   NUMBER OF REFLECTIONS (NON-ANOMALOUS) : 62863     
REMARK   3  
REMARK   3  FIT TO DATA USED IN REFINEMENT.
REMARK   3   R VALUE     (WORKING + TEST SET) : 0.1957
REMARK   3   R VALUE            (WORKING SET) : 0.1945
REMARK   3   FREE R VALUE                     : 0.2397
REMARK   3   FREE R VALUE TEST SET SIZE   (%) : 2.74  
REMARK   3   FREE R VALUE TEST SET COUNT      : 1725      
REMARK   3  
REMARK   3  FIT TO DATA USED IN REFINEMENT (IN BINS).
REMARK   3   BIN  RESOLUTION RANGE  COMPL.    NWORK NFREE   RWORK  RFREE  CCWORK CCFREE
REMARK   3     1 80.5379 -  5.6085    0.95     5058   143  0.1685 0.2087   0.941  0.900
REMARK   3     2  5.6085 -  4.4518    0.96     5130   145  0.1600 0.1845   0.926  0.907
REMARK   3     3  4.4518 -  3.8890    0.95     5112   144  0.1677 0.1985   0.925  0.869
REMARK   3     4  3.8890 -  3.5335    0.96     5082   143  0.1922 0.2614   0.908  0.813
REMARK   3     5  3.5335 -  3.2802    0.97     5183   147  0.2201 0.3069   0.878  0.724
REMARK   3     6  3.2802 -  3.0868    0.97     5194   146  0.2444 0.2939   0.865  0.799
REMARK   3     7  3.0868 -  2.9322    0.97     5197   146  0.2499 0.3173   0.865  0.758
REMARK   3     8  2.9322 -  2.8045    0.96     5154   146  0.2467 0.3021   0.870  0.798
REMARK   3     9  2.8045 -  2.6966    0.96     5151   146  0.2340 0.2855   0.879  0.802
REMARK   3    10  2.6966 -  2.6035    0.97     5115   144  0.2405 0.2798   0.883  0.836
REMARK   3    11  2.6035 -  2.5221    0.96     5164   145  0.2513 0.3148   0.874  0.818
REMARK   3    12  2.5221 -  2.4500    0.85     4598   130  0.2764 0.3048   0.854  0.758
REMARK   3  
REMARK   3  BULK SOLVENT MODELLING.
REMARK   3   METHOD USED        : FLAT BULK SOLVENT MODEL
REMARK   3   SOLVENT RADIUS     : 1.11    
REMARK   3   SHRINKAGE RADIUS   : 0.90    
REMARK   3   GRID STEP FACTOR   : 4.00    
REMARK   3  
REMARK   3  ERROR ESTIMATES.
REMARK   3   COORDINATE ERROR (MAXIMUM-LIKELIHOOD BASED)     : 0.31    
REMARK   3   PHASE ERROR (DEGREES, MAXIMUM-LIKELIHOOD BASED) : 29.04   
REMARK   3  
REMARK   3  STRUCTURE FACTORS CALCULATION ALGORITHM : FFT
REMARK   3  
REMARK   3  
REMARK   3  GEOMETRY RESTRAINTS LIBRARY: GEOSTD + MONOMER LIBRARY + CDL V1.2
REMARK   3  DEVIATIONS FROM IDEAL VALUES.
REMARK   3    BOND      :  0.007   0.136  12542
REMARK   3    ANGLE     :  0.963  14.147  16972
REMARK   3    CHIRALITY :  0.054   0.428   2012
REMARK   3    PLANARITY :  0.005   0.052   2117
REMARK   3    DIHEDRAL  :  4.815  87.040   7552
REMARK   3    MIN NONBONDED DISTANCE : 2.085
REMARK   3  
REMARK   3  MOLPROBITY STATISTICS.
REMARK   3    ALL-ATOM CLASHSCORE : 9.72
REMARK   3    RAMACHANDRAN PLOT:
REMARK   3      OUTLIERS :  0.52 %
REMARK   3      ALLOWED  :  3.09 %
REMARK   3      FAVORED  : 96.39 %
REMARK   3    ROTAMER OUTLIERS :  0.00 %
REMARK   3    CBETA DEVIATIONS :  0.00 %
REMARK   3    PEPTIDE PLANE:
REMARK   3      CIS-PROLINE     : 0.00 %
REMARK   3      CIS-GENERAL     : 0.40 %
REMARK   3      TWISTED PROLINE : 1.85 %
REMARK   3      TWISTED GENERAL : 0.59 %
REMARK   3  
REMARK   3                  min    max   mean <Bi,j>   iso aniso
REMARK   3     Overall:   24.75 343.81  80.11   5.21 12455 12455
REMARK   3     Protein:   24.75 328.73  78.65   5.19 12215 12215
REMARK   3     Water:     35.64 129.65  67.65    N/A    96    96
REMARK   3     Other:    127.61 343.81 212.25    N/A   144   144
REMARK   3     Chain  A:  25.12 188.44  68.30    N/A  2076  2076
REMARK   3     Chain  C:  39.50 328.73  90.00    N/A  1972  1972
REMARK   3     Chain  B:  24.75 206.60  69.47    N/A  2063  2063
REMARK   3     Chain  E:  37.15 186.83  83.55    N/A  2007  2007
REMARK   3     Chain  D:  30.17 228.17  83.73    N/A  2048  2048
REMARK   3     Chain  F:  35.42 218.40  77.59    N/A  2049  2049
REMARK   3     Chain  M: 127.61 193.01 148.77    N/A    36    36
REMARK   3     Chain  S:  35.64 129.65  67.65    N/A    96    96
REMARK   3     Chain  T: 158.82 216.20 183.54    N/A    36    36
REMARK   3     Chain  Y: 215.92 343.81 293.13    N/A    36    36
REMARK   3     Chain  Z: 180.78 277.87 223.55    N/A    36    36
REMARK   3     Histogram:
REMARK   3         Values      Number of atoms
REMARK   3      24.75 - 56.66      3200
REMARK   3      56.66 - 88.56      5617
REMARK   3      88.56 - 120.47     2252
REMARK   3     120.47 - 152.37      765
REMARK   3     152.37 - 184.28      422
REMARK   3     184.28 - 216.19      119
REMARK   3     216.19 - 248.09       31
REMARK   3     248.09 - 280.00       21
REMARK   3     280.00 - 311.90       16
REMARK   3     311.90 - 343.81       12
REMARK   3  
REMARK   3  
REMARK   3  TLS DETAILS.
REMARK   3   NUMBER OF TLS GROUPS: 1     
REMARK   3   ORIGIN: CENTER OF MASS
REMARK   3   TLS GROUP : 1     
REMARK   3    SELECTION: all
REMARK   3    ORIGIN FOR THE GROUP (A): -19.3248 -75.7119 -39.5334
REMARK   3    T TENSOR                                            
REMARK   3      T11:   0.2704 T22:   0.3205                       
REMARK   3      T33:   0.2933 T12:  -0.0018                       
REMARK   3      T13:  -0.0251 T23:  -0.0010                       
REMARK   3    L TENSOR                                            
REMARK   3      L11:   0.1315 L22:   0.4223                       
REMARK   3      L33:   0.2102 L12:   0.0542                       
REMARK   3      L13:  -0.0721 L23:  -0.0249                       
REMARK   3    S TENSOR                                            
REMARK   3      S11:   0.0147 S12:   0.0047 S13:   0.0179         
REMARK   3      S21:  -0.0061 S22:  -0.0223 S23:  -0.0361         
REMARK   3      S31:   0.0754 S32:  -0.0334 S33:  -0.0068         
REMARK   3
LINK         N   GLY A 178                 O3B G4P M 301 
LINK         NZ  LYS B 207                 O2D G4P T 302 
LINK         CB  ALA B 208                 O2B G4P T 302 
LINK         O   GLY C 101                 N2  G4P Y 303 
LINK         CA  GLY C 178                 O2C G4P Y 303 
LINK         CB  ALA C 208                 O2B G4P Y 303 
LINK         CD1 TYR F 102                 N2  G4P Z 305 
LINK         CG  PHE F 205                 N7  G4P Z 305 
CRYST1   60.264   90.969   98.708  62.75  75.36  78.53 P 1
SCALE1      0.016594 -0.003367 -0.003198        0.00000
SCALE2      0.000000  0.011217 -0.005340        0.00000
SCALE3      0.000000  0.000000  0.011597        0.00000
ATOM      1  N   LYS A   2      -6.272 -64.334 -21.820  1.00114.44           N
ANISOU    1  N   LYS A   2    14167  14643  14672   -103   -581    -50       N
ATOM      2  CA  LYS A   2      -7.077 -64.832 -22.929  1.00111.06           C
ANISOU    2  CA  LYS A   2    13732  14223  14243    -87   -545    -46       C
ATOM      3  C   LYS A   2      -8.529 -64.384 -22.780  1.00102.64           C
ANISOU    3  C   LYS A   2    12688  13164  13146    -99   -513    -61       C
ATOM      4  O   LYS A   2      -8.877 -63.221 -23.035  1.00102.18           O
ANISOU    4  O   LYS A   2    12618  13107  13098   -101   -491    -71       O
ATOM      5  CB  LYS A   2      -6.997 -66.361 -23.006  1.00119.16           C
ANISOU    5  CB  LYS A   2    14771  15248  15256    -77   -556    -32       C
ATOM      6  CG  LYS A   2      -6.919 -67.061 -21.646  1.00122.53           C
ANISOU    6  CG  LYS A   2    15236  15671  15650    -93   -591    -31       C
ATOM      7  CD  LYS A   2      -7.090 -68.571 -21.776  1.00125.21           C
ANISOU    7  CD  LYS A   2    15593  16009  15973    -83   -595    -19       C
ATOM      8  CE  LYS A   2      -8.418 -69.051 -21.199  1.00124.39           C
ANISOU    8  CE  LYS A   2    15532  15910  15821    -98   -579    -28       C
ATOM      9  NZ  LYS A   2      -8.380 -70.502 -20.851  1.00125.55           N
ANISOU    9  NZ  LYS A   2    15706  16051  15947    -96   -596    -16       N
ATOM     10  N   PHE A   3      -9.381 -65.323 -22.371  1.00 96.48           N
ANISOU   10  N   PHE A   3    11940  12388  12329   -105   -509    -62       N
ATOM     11  CA  PHE A   3     -10.811 -65.076 -22.216  1.00 84.29           C
ANISOU   11  CA  PHE A   3    10416  10851  10757   -115   -479    -75       C
ATOM     12  C   PHE A   3     -11.345 -66.005 -21.139  1.00 77.61           C
ANISOU   12  C   PHE A   3     9614  10005   9869   -131   -490    -77       C
ATOM     13  O   PHE A   3     -11.177 -67.224 -21.234  1.00 77.38           O
ANISOU   13  O   PHE A   3     9594   9974   9831   -125   -502    -66       O
ATOM     14  CB  PHE A   3     -11.559 -65.304 -23.532  1.00 81.59           C
ANISOU   14  CB  PHE A   3    10056  10520  10425    -99   -445    -70       C
ATOM     15  CG  PHE A   3     -11.537 -64.121 -24.454  1.00 82.63           C
ANISOU   15  CG  PHE A   3    10154  10653  10587    -88   -423    -73       C
ATOM     16  CD1 PHE A   3     -10.639 -64.065 -25.513  1.00 85.29           C
ANISOU   16  CD1 PHE A   3    10459  10988  10959    -69   -423    -61       C
ATOM     17  CD2 PHE A   3     -12.415 -63.067 -24.265  1.00 78.92           C
ANISOU   17  CD2 PHE A   3     9687  10187  10112    -97   -399    -87       C
ATOM     18  CE1 PHE A   3     -10.620 -62.974 -26.363  1.00 84.16           C
ANISOU   18  CE1 PHE A   3    10289  10846  10843    -60   -401    -62       C
ATOM     19  CE2 PHE A   3     -12.400 -61.977 -25.110  1.00 77.55           C
ANISOU   19  CE2 PHE A   3     9485  10013   9966    -87   -379    -88       C
ATOM     20  CZ  PHE A   3     -11.501 -61.928 -26.158  1.00 80.55           C
ANISOU   20  CZ  PHE A   3     9835  10391  10378    -68   -380    -75       C
ATOM     21  N   ARG A   4     -11.962 -65.430 -20.119  1.00 74.36           N
ANISOU   21  N   ARG A   4     9230   9591   9431   -152   -486    -93       N
ATOM     22  CA  ARG A   4     -12.817 -66.181 -19.221  1.00 75.59           C
ANISOU   22  CA  ARG A   4     9428   9746   9544   -169   -483    -98       C
ATOM     23  C   ARG A   4     -14.218 -66.257 -19.819  1.00 68.67           C
ANISOU   23  C   ARG A   4     8550   8881   8661   -167   -440   -104       C
ATOM     24  O   ARG A   4     -14.547 -65.558 -20.778  1.00 69.30           O
ANISOU   24  O   ARG A   4     8598   8968   8764   -155   -416   -106       O
ATOM     25  CB  ARG A   4     -12.841 -65.535 -17.832  1.00 85.31           C
ANISOU   25  CB  ARG A   4    10694  10970  10750   -193   -495   -112       C
ATOM     26  CG  ARG A   4     -12.880 -64.010 -17.866  1.00 95.92           C
ANISOU   26  CG  ARG A   4    12021  12312  12111   -197   -479   -126       C
ATOM     27  CD  ARG A   4     -14.313 -63.476 -17.869  1.00102.21           C
ANISOU   27  CD  ARG A   4    12827  13114  12895   -204   -434   -141       C
ATOM     28  NE  ARG A   4     -14.418 -62.020 -17.746  1.00105.14           N
ANISOU   28  NE  ARG A   4    13189  13480  13279   -210   -418   -156       N
ATOM     29  CZ  ARG A   4     -13.964 -61.141 -18.640  1.00108.99           C
ANISOU   29  CZ  ARG A   4    13638  13969  13805   -195   -412   -154       C
ATOM     30  NH1 ARG A   4     -13.353 -61.553 -19.748  1.00111.09           N
ANISOU   30  NH1 ARG A   4    13870  14241  14100   -174   -419   -138       N
ATOM     31  NH2 ARG A   4     -14.126 -59.838 -18.428  1.00108.49           N
ANISOU   31  NH2 ARG A   4    13572  13900  13751   -202   -395   -168       N
ATOM     32  N   ARG A   5     -15.055 -67.115 -19.236  1.00 66.29           N
ANISOU   32  N   ARG A   5     8282   8581   8325   -180   -433   -106       N
ATOM     33  CA  ARG A   5     -16.368 -67.357 -19.823  1.00 62.55           C
ANISOU   33  CA  ARG A   5     7804   8118   7845   -179   -396   -110       C
ATOM     34  C   ARG A   5     -17.203 -66.076 -19.907  1.00 60.51           C
ANISOU   34  C   ARG A   5     7532   7864   7596   -182   -364   -125       C
ATOM     35  O   ARG A   5     -17.911 -65.857 -20.899  1.00 62.79           O
ANISOU   35  O   ARG A   5     7794   8162   7901   -171   -338   -125       O
ATOM     36  CB  ARG A   5     -17.115 -68.434 -19.038  1.00 60.25           C
ANISOU   36  CB  ARG A   5     7553   7824   7515   -195   -392   -112       C
ATOM     37  CG  ARG A   5     -18.530 -68.635 -19.564  1.00 70.12           C
ANISOU   37  CG  ARG A   5     8797   9085   8760   -197   -353   -118       C
ATOM     38  CD  ARG A   5     -19.097 -70.017 -19.288  1.00 80.44           C
ANISOU   38  CD  ARG A   5    10132  10391  10039   -207   -351   -113       C
ATOM     39  NE  ARG A   5     -20.536 -70.044 -19.532  1.00 90.96           N
ANISOU   39  NE  ARG A   5    11461  11734  11366   -215   -313   -122       N
ATOM     40  CZ  ARG A   5     -21.443 -69.761 -18.603  1.00100.94           C
ANISOU   40  CZ  ARG A   5    12749  12995  12608   -235   -291   -136       C
ATOM     41  NH1 ARG A   5     -21.054 -69.433 -17.378  1.00105.32           N
ANISOU   41  NH1 ARG A   5    13337  13538  13141   -249   -303   -143       N
ATOM     42  NH2 ARG A   5     -22.735 -69.796 -18.893  1.00105.37           N
ANISOU   42  NH2 ARG A   5    13300  13565  13169   -241   -257   -143       N
ATOM     43  N   SER A   6     -17.133 -65.217 -18.887  1.00 53.32           N
ANISOU   43  N   SER A   6     6641   6945   6673   -198   -365   -139       N
ATOM     44  CA  SER A   6     -17.970 -64.017 -18.872  1.00 53.20           C
ANISOU   44  CA  SER A   6     6617   6931   6666   -202   -332   -153       C
ATOM     45  C   SER A   6     -17.678 -63.120 -20.071  1.00 48.35           C
ANISOU   45  C   SER A   6     5958   6322   6092   -181   -323   -149       C
ATOM     46  O   SER A   6     -18.594 -62.682 -20.774  1.00 44.38           O
ANISOU   46  O   SER A   6     5434   5827   5603   -173   -293   -152       O
ATOM     47  CB  SER A   6     -17.766 -63.243 -17.569  1.00 56.41           C
ANISOU   47  CB  SER A   6     7055   7325   7053   -222   -338   -168       C
ATOM     48  OG  SER A   6     -18.555 -63.800 -16.542  1.00 67.20           O
ANISOU   48  OG  SER A   6     8464   8689   8381   -242   -327   -177       O
ATOM     49  N   GLY A   7     -16.401 -62.832 -20.309  1.00 40.81           N
ANISOU   49  N   GLY A   7     4986   5361   5158   -173   -350   -142       N
ATOM     50  CA  GLY A   7     -16.026 -62.058 -21.471  1.00 49.07           C
ANISOU   50  CA  GLY A   7     5992   6410   6242   -153   -342   -136       C
ATOM     51  C   GLY A   7     -16.286 -62.789 -22.769  1.00 56.53           C
ANISOU   51  C   GLY A   7     6912   7366   7200   -134   -333   -122       C
ATOM     52  O   GLY A   7     -16.638 -62.165 -23.770  1.00 50.94           O
ANISOU   52  O   GLY A   7     6177   6664   6515   -120   -312   -120       O
ATOM     53  N   ARG A   8     -16.127 -64.118 -22.767  1.00 58.77           N
ANISOU   53  N   ARG A   8     7209   7651   7468   -134   -349   -113       N
ATOM     54  CA  ARG A   8     -16.364 -64.893 -23.979  1.00 54.46           C
ANISOU   54  CA  ARG A   8     6645   7115   6931   -118   -340   -101       C
ATOM     55  C   ARG A   8     -17.802 -64.749 -24.448  1.00 48.27           C
ANISOU   55  C   ARG A   8     5856   6343   6143   -118   -308   -106       C
ATOM     56  O   ARG A   8     -18.066 -64.685 -25.654  1.00 53.13           O
ANISOU   56  O   ARG A   8     6446   6966   6776   -103   -295    -99       O
ATOM     57  CB  ARG A   8     -16.019 -66.366 -23.736  1.00 54.13           C
ANISOU   57  CB  ARG A   8     6624   7071   6871   -120   -361    -91       C
ATOM     58  CG  ARG A   8     -16.399 -67.272 -24.879  1.00 59.30           C
ANISOU   58  CG  ARG A   8     7267   7733   7529   -107   -350    -81       C
ATOM     59  CD  ARG A   8     -15.746 -68.641 -24.780  1.00 65.73           C
ANISOU   59  CD  ARG A   8     8098   8542   8334   -104   -373    -69       C
ATOM     60  NE  ARG A   8     -16.477 -69.530 -23.888  1.00 68.83           N
ANISOU   60  NE  ARG A   8     8527   8934   8692   -122   -373    -74       N
ATOM     61  CZ  ARG A   8     -15.968 -70.075 -22.790  1.00 71.68           C
ANISOU   61  CZ  ARG A   8     8918   9285   9033   -133   -397    -72       C
ATOM     62  NH1 ARG A   8     -14.708 -69.837 -22.440  1.00 70.31           N
ANISOU   62  NH1 ARG A   8     8740   9102   8873   -127   -426    -66       N
ATOM     63  NH2 ARG A   8     -16.722 -70.869 -22.046  1.00 76.42           N
ANISOU   63  NH2 ARG A   8     9552   9884   9600   -149   -392    -76       N
ATOM     64  N   LEU A   9     -18.745 -64.688 -23.511  1.00 48.89           N
ANISOU   64  N   LEU A   9     5957   6422   6198   -136   -294   -119       N
ATOM     65  CA  LEU A   9     -20.142 -64.545 -23.891  1.00 47.81           C
ANISOU   65  CA  LEU A   9     5811   6295   6059   -137   -263   -124       C
ATOM     66  C   LEU A   9     -20.416 -63.157 -24.433  1.00 47.59           C
ANISOU   66  C   LEU A   9     5756   6269   6057   -126   -243   -128       C
ATOM     67  O   LEU A   9     -21.238 -62.992 -25.342  1.00 46.26           O
ANISOU   67  O   LEU A   9     5565   6111   5902   -116   -224   -125       O
ATOM     68  CB  LEU A   9     -21.047 -64.825 -22.694  1.00 50.28           C
ANISOU   68  CB  LEU A   9     6156   6606   6342   -159   -250   -137       C
ATOM     69  CG  LEU A   9     -21.404 -66.278 -22.389  1.00 60.53           C
ANISOU   69  CG  LEU A   9     7480   7907   7614   -170   -256   -133       C
ATOM     70  CD1 LEU A   9     -21.959 -66.420 -20.962  1.00 65.69           C
ANISOU   70  CD1 LEU A   9     8172   8553   8235   -194   -247   -146       C
ATOM     71  CD2 LEU A   9     -22.390 -66.813 -23.411  1.00 60.32           C
ANISOU   71  CD2 LEU A   9     7433   7893   7592   -164   -238   -128       C
ATOM     72  N   VAL A  10     -19.774 -62.136 -23.851  1.00 41.67           N
ANISOU   72  N   VAL A  10     5009   5509   5316   -129   -248   -135       N
ATOM     73  CA  VAL A  10     -19.990 -60.778 -24.324  1.00 45.74           C
ANISOU   73  CA  VAL A  10     5500   6023   5857   -119   -228   -139       C
ATOM     74  C   VAL A  10     -19.483 -60.653 -25.753  1.00 44.57           C
ANISOU   74  C   VAL A  10     5319   5879   5736    -97   -232   -125       C
ATOM     75  O   VAL A  10     -20.175 -60.118 -26.631  1.00 37.69           O
ANISOU   75  O   VAL A  10     4425   5014   4880    -84   -212   -121       O
ATOM     76  CB  VAL A  10     -19.315 -59.765 -23.384  1.00 47.24           C
ANISOU   76  CB  VAL A  10     5703   6198   6049   -129   -234   -151       C
ATOM     77  CG1 VAL A  10     -19.379 -58.388 -23.990  1.00 44.99           C
ANISOU   77  CG1 VAL A  10     5391   5909   5793   -117   -216   -153       C
ATOM     78  CG2 VAL A  10     -19.963 -59.790 -21.948  1.00 37.17           C
ANISOU   78  CG2 VAL A  10     4464   4917   4743   -153   -225   -167       C
ATOM     79  N   ASP A  11     -18.293 -61.212 -26.016  1.00 39.85           N
ANISOU   79  N   ASP A  11     4720   5278   5144    -91   -257   -114       N
ATOM     80  CA  ASP A  11     -17.694 -61.152 -27.346  1.00 45.64           C
ANISOU   80  CA  ASP A  11     5426   6014   5902    -71   -259   -100       C
ATOM     81  C   ASP A  11     -18.468 -62.014 -28.333  1.00 48.36           C
ANISOU   81  C   ASP A  11     5764   6371   6241    -62   -250    -92       C
ATOM     82  O   ASP A  11     -18.753 -61.589 -29.458  1.00 51.72           O
ANISOU   82  O   ASP A  11     6168   6802   6682    -47   -237    -85       O
ATOM     83  CB  ASP A  11     -16.230 -61.591 -27.291  1.00 45.37           C
ANISOU   83  CB  ASP A  11     5392   5971   5876    -68   -287    -92       C
ATOM     84  CG  ASP A  11     -15.547 -61.522 -28.660  1.00 57.18           C
ANISOU   84  CG  ASP A  11     6861   7467   7399    -47   -285    -78       C
ATOM     85  OD1 ASP A  11     -15.068 -60.423 -29.027  1.00 64.10           O
ANISOU   85  OD1 ASP A  11     7719   8337   8300    -40   -278    -78       O
ATOM     86  OD2 ASP A  11     -15.489 -62.553 -29.375  1.00 54.13           O
ANISOU   86  OD2 ASP A  11     6474   7085   7008    -38   -288    -68       O
ATOM     87  N   LEU A  12     -18.804 -63.238 -27.928  1.00 50.35           N
ANISOU   87  N   LEU A  12     6036   6627   6467    -72   -258    -92       N
ATOM     88  CA  LEU A  12     -19.661 -64.086 -28.744  1.00 48.47           C
ANISOU   88  CA  LEU A  12     5795   6401   6221    -69   -249    -86       C
ATOM     89  C   LEU A  12     -20.949 -63.376 -29.112  1.00 42.98           C
ANISOU   89  C   LEU A  12     5085   5716   5531    -67   -225    -91       C
ATOM     90  O   LEU A  12     -21.383 -63.414 -30.268  1.00 47.99           O
ANISOU   90  O   LEU A  12     5701   6359   6174    -55   -217    -83       O
ATOM     91  CB  LEU A  12     -19.978 -65.372 -27.987  1.00 53.55           C
ANISOU   91  CB  LEU A  12     6467   7045   6836    -84   -258    -89       C
ATOM     92  CG  LEU A  12     -19.485 -66.671 -28.597  1.00 56.64           C
ANISOU   92  CG  LEU A  12     6865   7437   7221    -79   -272    -77       C
ATOM     93  CD1 LEU A  12     -19.921 -67.853 -27.733  1.00 56.92           C
ANISOU   93  CD1 LEU A  12     6930   7471   7226    -96   -278    -81       C
ATOM     94  CD2 LEU A  12     -20.002 -66.780 -30.019  1.00 57.27           C
ANISOU   94  CD2 LEU A  12     6925   7527   7310    -66   -260    -70       C
ATOM     95  N   THR A  13     -21.599 -62.760 -28.131  1.00 43.99           N
ANISOU   95  N   THR A  13     5221   5842   5653    -79   -212   -103       N
ATOM     96  CA  THR A  13     -22.843 -62.058 -28.412  1.00 46.10           C
ANISOU   96  CA  THR A  13     5472   6117   5929    -77   -188   -108       C
ATOM     97  C   THR A  13     -22.625 -60.928 -29.401  1.00 41.21           C
ANISOU   97  C   THR A  13     4824   5497   5337    -57   -180   -101       C
ATOM     98  O   THR A  13     -23.483 -60.683 -30.253  1.00 39.93           O
ANISOU   98  O   THR A  13     4642   5344   5184    -47   -168    -96       O
ATOM     99  CB  THR A  13     -23.456 -61.494 -27.132  1.00 48.05           C
ANISOU   99  CB  THR A  13     5732   6357   6166    -92   -172   -124       C
ATOM    100  OG1 THR A  13     -23.807 -62.571 -26.259  1.00 58.43           O
ANISOU  100  OG1 THR A  13     7074   7673   7453   -112   -175   -129       O
ATOM    101  CG2 THR A  13     -24.718 -60.700 -27.470  1.00 38.93           C
ANISOU  101  CG2 THR A  13     4556   5210   5026    -87   -145   -127       C
ATOM    102  N   ASN A  14     -21.499 -60.206 -29.291  1.00 37.23           N
ANISOU  102  N   ASN A  14     4318   4980   4846    -52   -188   -100       N
ATOM    103  CA  ASN A  14     -21.293 -59.050 -30.165  1.00 39.31           C
ANISOU  103  CA  ASN A  14     4558   5240   5137    -34   -178    -94       C
ATOM    104  C   ASN A  14     -20.878 -59.491 -31.556  1.00 45.89           C
ANISOU  104  C   ASN A  14     5378   6080   5979    -18   -185    -78       C
ATOM    105  O   ASN A  14     -21.134 -58.786 -32.546  1.00 41.85           O
ANISOU  105  O   ASN A  14     4847   5570   5483     -2   -175    -70       O
ATOM    106  CB  ASN A  14     -20.234 -58.094 -29.606  1.00 31.76           C
ANISOU  106  CB  ASN A  14     3605   4269   4195    -35   -182    -99       C
ATOM    107  CG  ASN A  14     -19.842 -57.013 -30.621  1.00 39.50           C
ANISOU  107  CG  ASN A  14     4561   5243   5203    -17   -173    -91       C
ATOM    108  OD1 ASN A  14     -20.573 -56.025 -30.824  1.00 42.65           O
ANISOU  108  OD1 ASN A  14     4949   5642   5615    -10   -153    -93       O
ATOM    109  ND2 ASN A  14     -18.710 -57.221 -31.302  1.00 36.93           N
ANISOU  109  ND2 ASN A  14     4229   4914   4889     -8   -186    -80       N
ATOM    110  N   TYR A  15     -20.196 -60.633 -31.642  1.00 45.52           N
ANISOU  110  N   TYR A  15     5342   6033   5920    -20   -203    -73       N
ATOM    111  CA  TYR A  15     -19.756 -61.121 -32.938  1.00 48.70           C
ANISOU  111  CA  TYR A  15     5736   6439   6329     -6   -208    -59       C
ATOM    112  C   TYR A  15     -20.950 -61.610 -33.752  1.00 51.46           C
ANISOU  112  C   TYR A  15     6081   6803   6668     -3   -200    -54       C
ATOM    113  O   TYR A  15     -21.087 -61.277 -34.939  1.00 51.63           O
ANISOU  113  O   TYR A  15     6089   6829   6700     12   -195    -44       O
ATOM    114  CB  TYR A  15     -18.704 -62.229 -32.757  1.00 45.16           C
ANISOU  114  CB  TYR A  15     5302   5985   5872     -9   -227    -55       C
ATOM    115  CG  TYR A  15     -18.007 -62.528 -34.055  1.00 43.63           C
ANISOU  115  CG  TYR A  15     5099   5790   5690      8   -228    -41       C
ATOM    116  CD1 TYR A  15     -16.781 -61.946 -34.360  1.00 43.11           C
ANISOU  116  CD1 TYR A  15     5021   5711   5646     19   -230    -35       C
ATOM    117  CD2 TYR A  15     -18.599 -63.353 -35.007  1.00 35.74           C
ANISOU  117  CD2 TYR A  15     4102   4800   4678     12   -225    -34       C
ATOM    118  CE1 TYR A  15     -16.150 -62.187 -35.591  1.00 44.27           C
ANISOU  118  CE1 TYR A  15     5161   5855   5805     34   -226    -23       C
ATOM    119  CE2 TYR A  15     -17.964 -63.603 -36.257  1.00 41.59           C
ANISOU  119  CE2 TYR A  15     4839   5538   5427     28   -223    -22       C
ATOM    120  CZ  TYR A  15     -16.746 -63.009 -36.530  1.00 45.73           C
ANISOU  120  CZ  TYR A  15     5352   6050   5975     39   -222    -16       C
ATOM    121  OH  TYR A  15     -16.098 -63.229 -37.727  1.00 53.51           O
ANISOU  121  OH  TYR A  15     6334   7030   6968     54   -216     -5       O
ATOM    122  N   LEU A  16     -21.831 -62.383 -33.118  1.00 47.54           N
ANISOU  122  N   LEU A  16     5597   6314   6152    -18   -201    -61       N
ATOM    123  CA  LEU A  16     -23.039 -62.854 -33.782  1.00 42.17           C
ANISOU  123  CA  LEU A  16     4910   5649   5463    -19   -195    -58       C
ATOM    124  C   LEU A  16     -23.910 -61.690 -34.223  1.00 45.50           C
ANISOU  124  C   LEU A  16     5310   6076   5902     -9   -180    -57       C
ATOM    125  O   LEU A  16     -24.398 -61.663 -35.359  1.00 44.39           O
ANISOU  125  O   LEU A  16     5157   5945   5766      1   -179    -47       O
ATOM    126  CB  LEU A  16     -23.822 -63.774 -32.839  1.00 39.29           C
ANISOU  126  CB  LEU A  16     4563   5290   5077    -39   -196    -68       C
ATOM    127  CG  LEU A  16     -23.077 -65.070 -32.484  1.00 45.93           C
ANISOU  127  CG  LEU A  16     5428   6125   5899    -48   -212    -67       C
ATOM    128  CD1 LEU A  16     -23.832 -65.926 -31.462  1.00 47.69           C
ANISOU  128  CD1 LEU A  16     5670   6351   6099    -70   -210    -77       C
ATOM    129  CD2 LEU A  16     -22.828 -65.843 -33.764  1.00 42.19           C
ANISOU  129  CD2 LEU A  16     4952   5655   5422    -38   -219    -56       C
ATOM    130  N   LEU A  17     -24.149 -60.730 -33.318  1.00 42.97           N
ANISOU  130  N   LEU A  17     4986   5750   5591    -13   -168    -67       N
ATOM    131  CA  LEU A  17     -25.048 -59.629 -33.632  1.00 40.46           C
ANISOU  131  CA  LEU A  17     4647   5436   5291     -3   -151    -66       C
ATOM    132  C   LEU A  17     -24.517 -58.781 -34.781  1.00 43.82           C
ANISOU  132  C   LEU A  17     5057   5857   5736     18   -150    -53       C
ATOM    133  O   LEU A  17     -25.303 -58.186 -35.528  1.00 40.67           O
ANISOU  133  O   LEU A  17     4640   5465   5348     30   -143    -46       O
ATOM    134  CB  LEU A  17     -25.265 -58.764 -32.392  1.00 43.63           C
ANISOU  134  CB  LEU A  17     5052   5828   5698    -11   -136    -80       C
ATOM    135  CG  LEU A  17     -26.116 -59.341 -31.245  1.00 40.95           C
ANISOU  135  CG  LEU A  17     4725   5492   5341    -31   -128    -94       C
ATOM    136  CD1 LEU A  17     -25.981 -58.414 -30.073  1.00 41.36           C
ANISOU  136  CD1 LEU A  17     4787   5530   5398    -38   -113   -107       C
ATOM    137  CD2 LEU A  17     -27.589 -59.518 -31.614  1.00 40.53           C
ANISOU  137  CD2 LEU A  17     4655   5454   5292    -32   -116    -92       C
ATOM    138  N   THR A  18     -23.199 -58.699 -34.939  1.00 39.33           N
ANISOU  138  N   THR A  18     4495   5277   5171     23   -158    -49       N
ATOM    139  CA  THR A  18     -22.635 -57.918 -36.024  1.00 37.86           C
ANISOU  139  CA  THR A  18     4298   5086   5003     42   -155    -37       C
ATOM    140  C   THR A  18     -22.378 -58.740 -37.285  1.00 46.01           C
ANISOU  140  C   THR A  18     5331   6124   6026     50   -165    -23       C
ATOM    141  O   THR A  18     -22.013 -58.150 -38.306  1.00 44.37           O
ANISOU  141  O   THR A  18     5116   5912   5831     66   -160    -12       O
ATOM    142  CB  THR A  18     -21.331 -57.253 -35.581  1.00 41.59           C
ANISOU  142  CB  THR A  18     4773   5541   5490     43   -155    -40       C
ATOM    143  OG1 THR A  18     -20.450 -58.257 -35.079  1.00 35.83           O
ANISOU  143  OG1 THR A  18     4058   4807   4747     33   -171    -43       O
ATOM    144  CG2 THR A  18     -21.568 -56.135 -34.484  1.00 26.46           C
ANISOU  144  CG2 THR A  18     2855   3614   3584     37   -142    -53       C
ATOM    145  N   HIS A  19     -22.575 -60.073 -37.258  1.00 39.46           N
ANISOU  145  N   HIS A  19     4514   5303   5175     40   -176    -25       N
ATOM    146  CA  HIS A  19     -22.488 -60.913 -38.461  1.00 28.61           C
ANISOU  146  CA  HIS A  19     3145   3934   3790     46   -184    -14       C
ATOM    147  C   HIS A  19     -23.759 -61.735 -38.689  1.00 33.43           C
ANISOU  147  C   HIS A  19     3757   4562   4383     37   -189    -15       C
ATOM    148  O   HIS A  19     -23.696 -62.961 -38.843  1.00 39.81           O
ANISOU  148  O   HIS A  19     4581   5373   5173     28   -199    -15       O
ATOM    149  CB  HIS A  19     -21.275 -61.844 -38.396  1.00 33.86           C
ANISOU  149  CB  HIS A  19     3826   4590   4447     43   -193    -13       C
ATOM    150  CG  HIS A  19     -19.969 -61.122 -38.288  1.00 38.93           C
ANISOU  150  CG  HIS A  19     4464   5216   5110     52   -190    -11       C
ATOM    151  ND1 HIS A  19     -19.582 -60.467 -37.135  1.00 39.94           N
ANISOU  151  ND1 HIS A  19     4590   5336   5249     45   -189    -20       N
ATOM    152  CD2 HIS A  19     -18.955 -60.962 -39.174  1.00 38.40           C
ANISOU  152  CD2 HIS A  19     4395   5140   5054     66   -186     -0       C
ATOM    153  CE1 HIS A  19     -18.391 -59.922 -37.321  1.00 39.07           C
ANISOU  153  CE1 HIS A  19     4474   5213   5158     54   -187    -16       C
ATOM    154  NE2 HIS A  19     -17.992 -60.201 -38.552  1.00 42.80           N
ANISOU  154  NE2 HIS A  19     4946   5685   5632     67   -184     -4       N
ATOM    155  N   PRO A  20     -24.921 -61.088 -38.797  1.00 28.56           N
ANISOU  155  N   PRO A  20     3124   3955   3773     39   -183    -14       N
ATOM    156  CA  PRO A  20     -26.161 -61.840 -39.042  1.00 27.86           C
ANISOU  156  CA  PRO A  20     3032   3882   3671     29   -189    -15       C
ATOM    157  C   PRO A  20     -26.145 -62.549 -40.392  1.00 40.02           C
ANISOU  157  C   PRO A  20     4579   5428   5197     34   -201     -3       C
ATOM    158  O   PRO A  20     -25.521 -62.093 -41.348  1.00 40.88           O
ANISOU  158  O   PRO A  20     4690   5532   5312     49   -200      8       O
ATOM    159  CB  PRO A  20     -27.244 -60.755 -39.001  1.00 30.21           C
ANISOU  159  CB  PRO A  20     3305   4186   3986     36   -179    -14       C
ATOM    160  CG  PRO A  20     -26.518 -59.490 -39.425  1.00 25.12           C
ANISOU  160  CG  PRO A  20     2653   3529   3361     55   -171     -6       C
ATOM    161  CD  PRO A  20     -25.121 -59.625 -38.892  1.00 29.38           C
ANISOU  161  CD  PRO A  20     3210   4054   3900     53   -171    -11       C
ATOM    162  N   HIS A  21     -26.827 -63.699 -40.454  1.00 48.70           N
ANISOU  162  N   HIS A  21     5687   6539   6278     19   -210     -7       N
ATOM    163  CA  HIS A  21     -26.946 -64.520 -41.664  1.00 46.48           C
ANISOU  163  CA  HIS A  21     5417   6264   5979     18   -222      1       C
ATOM    164  C   HIS A  21     -25.602 -64.932 -42.258  1.00 46.68           C
ANISOU  164  C   HIS A  21     5464   6276   5998     27   -223      7       C
ATOM    165  O   HIS A  21     -25.519 -65.232 -43.457  1.00 55.15           O
ANISOU  165  O   HIS A  21     6545   7350   7059     33   -229     16       O
ATOM    166  CB  HIS A  21     -27.782 -63.811 -42.736  1.00 43.08           C
ANISOU  166  CB  HIS A  21     4969   5844   5556     30   -227     13       C
ATOM    167  CG  HIS A  21     -29.247 -63.815 -42.444  1.00 42.81           C
ANISOU  167  CG  HIS A  21     4915   5826   5526     19   -231      9       C
ATOM    168  ND1 HIS A  21     -30.085 -64.823 -42.866  1.00 44.87           N
ANISOU  168  ND1 HIS A  21     5179   6099   5769      4   -245      8       N
ATOM    169  CD2 HIS A  21     -30.021 -62.940 -41.759  1.00 45.55           C
ANISOU  169  CD2 HIS A  21     5237   6177   5893     21   -221      6       C
ATOM    170  CE1 HIS A  21     -31.316 -64.567 -42.457  1.00 45.69           C
ANISOU  170  CE1 HIS A  21     5258   6216   5885     -3   -244      5       C
ATOM    171  NE2 HIS A  21     -31.304 -63.431 -41.782  1.00 47.30           N
ANISOU  171  NE2 HIS A  21     5445   6415   6112      8   -229      3       N
ATOM    172  N   GLU A  22     -24.531 -64.930 -41.472  1.00 40.65           N
ANISOU  172  N   GLU A  22     4706   5498   5240     28   -217      2       N
ATOM    173  CA  GLU A  22     -23.255 -65.498 -41.886  1.00 40.94           C
ANISOU  173  CA  GLU A  22     4762   5522   5273     34   -217      6       C
ATOM    174  C   GLU A  22     -23.056 -66.813 -41.150  1.00 51.13           C
ANISOU  174  C   GLU A  22     6071   6809   6547     19   -224     -2       C
ATOM    175  O   GLU A  22     -23.320 -66.904 -39.940  1.00 47.39           O
ANISOU  175  O   GLU A  22     5596   6337   6074      6   -224    -12       O
ATOM    176  CB  GLU A  22     -22.083 -64.568 -41.571  1.00 47.06           C
ANISOU  176  CB  GLU A  22     5529   6282   6069     47   -208      8       C
ATOM    177  CG  GLU A  22     -22.114 -63.230 -42.259  1.00 60.89           C
ANISOU  177  CG  GLU A  22     7265   8033   7838     63   -200     17       C
ATOM    178  CD  GLU A  22     -20.831 -62.439 -42.054  1.00 69.25           C
ANISOU  178  CD  GLU A  22     8319   9075   8919     74   -190     20       C
ATOM    179  OE1 GLU A  22     -20.873 -61.199 -42.188  1.00 70.53           O
ANISOU  179  OE1 GLU A  22     8466   9234   9098     85   -181     23       O
ATOM    180  OE2 GLU A  22     -19.785 -63.051 -41.749  1.00 70.13           O
ANISOU  180  OE2 GLU A  22     8440   9176   9032     73   -192     18       O
ATOM    181  N   LEU A  23     -22.567 -67.817 -41.867  1.00 52.36           N
ANISOU  181  N   LEU A  23     6246   6960   6689     19   -227      2       N
ATOM    182  CA  LEU A  23     -22.334 -69.134 -41.292  1.00 48.30           C
ANISOU  182  CA  LEU A  23     5752   6440   6159      6   -232     -4       C
ATOM    183  C   LEU A  23     -20.932 -69.136 -40.707  1.00 47.16           C
ANISOU  183  C   LEU A  23     5612   6279   6027     15   -230     -3       C
ATOM    184  O   LEU A  23     -19.950 -69.007 -41.441  1.00 50.26           O
ANISOU  184  O   LEU A  23     6006   6661   6429     30   -224      4       O
ATOM    185  CB  LEU A  23     -22.489 -70.210 -42.359  1.00 52.05           C
ANISOU  185  CB  LEU A  23     6248   6915   6613      3   -236     -1       C
ATOM    186  CG  LEU A  23     -22.116 -71.615 -41.911  1.00 51.03           C
ANISOU  186  CG  LEU A  23     6143   6777   6469     -8   -239     -6       C
ATOM    187  CD1 LEU A  23     -22.776 -71.885 -40.558  1.00 44.31           C
ANISOU  187  CD1 LEU A  23     5291   5932   5613    -26   -244    -16       C
ATOM    188  CD2 LEU A  23     -22.485 -72.677 -42.979  1.00 47.25           C
ANISOU  188  CD2 LEU A  23     5686   6299   5966    -14   -242     -4       C
ATOM    189  N   ILE A  24     -20.825 -69.244 -39.393  1.00 43.42           N
ANISOU  189  N   ILE A  24     5139   5802   5555      5   -235    -11       N
ATOM    190  CA  ILE A  24     -19.530 -69.220 -38.721  1.00 44.89           C
ANISOU  190  CA  ILE A  24     5328   5974   5755     11   -238    -10       C
ATOM    191  C   ILE A  24     -19.216 -70.628 -38.235  1.00 53.59           C
ANISOU  191  C   ILE A  24     6453   7068   6841      2   -246    -12       C
ATOM    192  O   ILE A  24     -20.045 -71.229 -37.542  1.00 54.60           O
ANISOU  192  O   ILE A  24     6592   7203   6952    -15   -250    -19       O
ATOM    193  CB  ILE A  24     -19.496 -68.219 -37.556  1.00 43.89           C
ANISOU  193  CB  ILE A  24     5188   5847   5642      7   -239    -17       C
ATOM    194  CG1 ILE A  24     -20.000 -66.840 -38.014  1.00 50.81           C
ANISOU  194  CG1 ILE A  24     6043   6731   6533     15   -229    -15       C
ATOM    195  CG2 ILE A  24     -18.064 -68.118 -37.027  1.00 37.22           C
ANISOU  195  CG2 ILE A  24     4342   4987   4813     15   -245    -14       C
ATOM    196  CD  ILE A  24     -21.341 -66.423 -37.393  1.00 55.15           C
ANISOU  196  CD  ILE A  24     6584   7293   7076      3   -226    -24       C
ATOM    197  N   PRO A  25     -18.056 -71.187 -38.580  1.00 54.54           N
ANISOU  197  N   PRO A  25     6581   7174   6968     14   -247     -5       N
ATOM    198  CA  PRO A  25     -17.708 -72.526 -38.089  1.00 55.89           C
ANISOU  198  CA  PRO A  25     6774   7335   7126      7   -255     -6       C
ATOM    199  C   PRO A  25     -17.350 -72.495 -36.614  1.00 55.74           C
ANISOU  199  C   PRO A  25     6757   7311   7109     -0   -267    -10       C
ATOM    200  O   PRO A  25     -16.730 -71.555 -36.117  1.00 56.70           O
ANISOU  200  O   PRO A  25     6864   7430   7251      5   -270    -10       O
ATOM    201  CB  PRO A  25     -16.489 -72.921 -38.936  1.00 51.27           C
ANISOU  201  CB  PRO A  25     6193   6735   6554     26   -249      4       C
ATOM    202  CG  PRO A  25     -16.346 -71.840 -39.984  1.00 56.25           C
ANISOU  202  CG  PRO A  25     6805   7369   7200     40   -236      9       C
ATOM    203  CD  PRO A  25     -17.002 -70.621 -39.434  1.00 49.90           C
ANISOU  203  CD  PRO A  25     5982   6577   6402     34   -238      4       C
ATOM    204  N   LEU A  26     -17.720 -73.567 -35.917  1.00 59.25           N
ANISOU  204  N   LEU A  26     7224   7754   7534    -14   -275    -14       N
ATOM    205  CA  LEU A  26     -17.427 -73.647 -34.492  1.00 57.93           C
ANISOU  205  CA  LEU A  26     7065   7581   7363    -23   -288    -17       C
ATOM    206  C   LEU A  26     -15.929 -73.574 -34.212  1.00 55.91           C
ANISOU  206  C   LEU A  26     6804   7310   7129     -9   -299     -9       C
ATOM    207  O   LEU A  26     -15.523 -73.061 -33.162  1.00 59.50           O
ANISOU  207  O   LEU A  26     7255   7761   7590    -13   -311    -12       O
ATOM    208  CB  LEU A  26     -18.035 -74.920 -33.915  1.00 67.28           C
ANISOU  208  CB  LEU A  26     8279   8764   8521    -40   -292    -21       C
ATOM    209  CG  LEU A  26     -19.371 -74.713 -33.180  1.00 71.83           C
ANISOU  209  CG  LEU A  26     8860   9353   9080    -62   -288    -32       C
ATOM    210  CD1 LEU A  26     -20.435 -74.121 -34.097  1.00 66.56           C
ANISOU  210  CD1 LEU A  26     8174   8701   8414    -64   -274    -35       C
ATOM    211  CD2 LEU A  26     -19.867 -76.015 -32.556  1.00 74.74           C
ANISOU  211  CD2 LEU A  26     9258   9717   9423    -80   -291    -35       C
ATOM    212  N   THR A  27     -15.094 -74.043 -35.142  1.00 52.53           N
ANISOU  212  N   THR A  27     6374   6872   6714      8   -294     -0       N
ATOM    213  CA  THR A  27     -13.651 -73.974 -34.931  1.00 56.44           C
ANISOU  213  CA  THR A  27     6859   7352   7234     23   -304      8       C
ATOM    214  C   THR A  27     -13.157 -72.536 -34.911  1.00 55.92           C
ANISOU  214  C   THR A  27     6764   7288   7194     30   -303      8       C
ATOM    215  O   THR A  27     -12.146 -72.238 -34.263  1.00 55.80           O
ANISOU  215  O   THR A  27     6738   7264   7198     35   -317     11       O
ATOM    216  CB  THR A  27     -12.907 -74.770 -36.007  1.00 60.01           C
ANISOU  216  CB  THR A  27     7314   7791   7695     41   -294     17       C
ATOM    217  OG1 THR A  27     -13.419 -74.427 -37.302  1.00 62.55           O
ANISOU  217  OG1 THR A  27     7631   8120   8015     45   -274     17       O
ATOM    218  CG2 THR A  27     -13.065 -76.277 -35.770  1.00 55.84           C
ANISOU  218  CG2 THR A  27     6816   7254   7146     35   -299     19       C
ATOM    219  N   PHE A  28     -13.855 -71.633 -35.607  1.00 57.06           N
ANISOU  219  N   PHE A  28     6896   7445   7340     30   -288      4       N
ATOM    220  CA  PHE A  28     -13.505 -70.220 -35.538  1.00 51.69           C
ANISOU  220  CA  PHE A  28     6191   6766   6682     35   -285      3       C
ATOM    221  C   PHE A  28     -13.615 -69.695 -34.110  1.00 46.03           C
ANISOU  221  C   PHE A  28     5475   6051   5962     21   -300     -5       C
ATOM    222  O   PHE A  28     -12.685 -69.068 -33.590  1.00 48.81           O
ANISOU  222  O   PHE A  28     5815   6396   6336     24   -311     -4       O
ATOM    223  CB  PHE A  28     -14.395 -69.406 -36.473  1.00 52.34           C
ANISOU  223  CB  PHE A  28     6264   6861   6763     37   -267      1       C
ATOM    224  CG  PHE A  28     -14.202 -67.937 -36.329  1.00 46.91           C
ANISOU  224  CG  PHE A  28     5554   6174   6096     40   -262     -1       C
ATOM    225  CD1 PHE A  28     -13.173 -67.301 -37.004  1.00 47.16           C
ANISOU  225  CD1 PHE A  28     5568   6196   6156     55   -255      7       C
ATOM    226  CD2 PHE A  28     -15.018 -67.191 -35.475  1.00 46.73           C
ANISOU  226  CD2 PHE A  28     5530   6160   6066     27   -265    -11       C
ATOM    227  CE1 PHE A  28     -12.974 -65.919 -36.851  1.00 50.09           C
ANISOU  227  CE1 PHE A  28     5918   6566   6546     57   -250      4       C
ATOM    228  CE2 PHE A  28     -14.823 -65.831 -35.323  1.00 53.51           C
ANISOU  228  CE2 PHE A  28     6369   7017   6944     29   -260    -13       C
ATOM    229  CZ  PHE A  28     -13.801 -65.193 -36.010  1.00 50.70           C
ANISOU  229  CZ  PHE A  28     5996   6652   6616     44   -253     -6       C
ATOM    230  N   PHE A  29     -14.755 -69.930 -33.462  1.00 43.58           N
ANISOU  230  N   PHE A  29     5182   5751   5626      4   -301    -14       N
ATOM    231  CA  PHE A  29     -14.914 -69.498 -32.076  1.00 47.85           C
ANISOU  231  CA  PHE A  29     5729   6292   6159    -12   -313    -23       C
ATOM    232  C   PHE A  29     -13.984 -70.269 -31.145  1.00 54.24           C
ANISOU  232  C   PHE A  29     6553   7089   6966    -14   -337    -19       C
ATOM    233  O   PHE A  29     -13.360 -69.687 -30.241  1.00 52.43           O
ANISOU  233  O   PHE A  29     6321   6855   6746    -18   -352    -21       O
ATOM    234  CB  PHE A  29     -16.368 -69.674 -31.651  1.00 53.16           C
ANISOU  234  CB  PHE A  29     6416   6976   6805    -29   -305    -33       C
ATOM    235  CG  PHE A  29     -17.308 -68.671 -32.271  1.00 51.44           C
ANISOU  235  CG  PHE A  29     6182   6771   6593    -28   -286    -37       C
ATOM    236  CD1 PHE A  29     -18.520 -69.079 -32.805  1.00 55.07           C
ANISOU  236  CD1 PHE A  29     6645   7242   7037    -34   -274    -40       C
ATOM    237  CD2 PHE A  29     -16.977 -67.322 -32.313  1.00 48.06           C
ANISOU  237  CD2 PHE A  29     5732   6341   6186    -21   -281    -39       C
ATOM    238  CE1 PHE A  29     -19.394 -68.158 -33.368  1.00 52.60           C
ANISOU  238  CE1 PHE A  29     6314   6940   6731    -31   -259    -42       C
ATOM    239  CE2 PHE A  29     -17.844 -66.401 -32.873  1.00 49.39           C
ANISOU  239  CE2 PHE A  29     5885   6519   6361    -18   -264    -42       C
ATOM    240  CZ  PHE A  29     -19.056 -66.817 -33.401  1.00 47.52           C
ANISOU  240  CZ  PHE A  29     5651   6295   6109    -22   -254    -43       C
ATOM    241  N   SER A  30     -13.870 -71.581 -31.360  1.00 55.76           N
ANISOU  241  N   SER A  30     6762   7276   7147    -11   -341    -13       N
ATOM    242  CA  SER A  30     -13.012 -72.407 -30.522  1.00 58.98           C
ANISOU  242  CA  SER A  30     7186   7672   7553    -12   -364     -7       C
ATOM    243  C   SER A  30     -11.571 -71.912 -30.553  1.00 57.44           C
ANISOU  243  C   SER A  30     6967   7465   7391      3   -377      1       C
ATOM    244  O   SER A  30     -10.915 -71.796 -29.511  1.00 53.58           O
ANISOU  244  O   SER A  30     6481   6970   6906     -2   -401      2       O
ATOM    245  CB  SER A  30     -13.098 -73.861 -30.981  1.00 69.18           C
ANISOU  245  CB  SER A  30     8496   8957   8830     -8   -362      0       C
ATOM    246  OG  SER A  30     -11.933 -74.560 -30.609  1.00 76.53           O
ANISOU  246  OG  SER A  30     9432   9873   9773      2   -381     11       O
ATOM    247  N   GLU A  31     -11.054 -71.608 -31.746  1.00 58.62           N
ANISOU  247  N   GLU A  31     7094   7613   7566     21   -362      8       N
ATOM    248  CA  GLU A  31      -9.685 -71.126 -31.813  1.00 57.04           C
ANISOU  248  CA  GLU A  31     6868   7402   7401     34   -372     15       C
ATOM    249  C   GLU A  31      -9.575 -69.718 -31.251  1.00 58.24           C
ANISOU  249  C   GLU A  31     7004   7558   7566     26   -377      8       C
ATOM    250  O   GLU A  31      -8.524 -69.336 -30.721  1.00 58.08           O
ANISOU  250  O   GLU A  31     6969   7530   7569     28   -396     11       O
ATOM    251  CB  GLU A  31      -9.187 -71.181 -33.253  1.00 71.31           C
ANISOU  251  CB  GLU A  31     8658   9205   9232     54   -350     24       C
ATOM    252  CG  GLU A  31      -7.676 -71.091 -33.377  1.00 85.77           C
ANISOU  252  CG  GLU A  31    10465  11022  11102     70   -358     34       C
ATOM    253  CD  GLU A  31      -7.186 -69.654 -33.386  1.00 96.05           C
ANISOU  253  CD  GLU A  31    11738  12325  12432     70   -356     32       C
ATOM    254  OE1 GLU A  31      -8.009 -68.757 -33.674  1.00100.67           O
ANISOU  254  OE1 GLU A  31    12321  12920  13007     63   -341     23       O
ATOM    255  OE2 GLU A  31      -5.988 -69.421 -33.113  1.00103.34           O
ANISOU  255  OE2 GLU A  31    12639  13237  13387     77   -370     38       O
ATOM    256  N   ARG A  32     -10.657 -68.944 -31.338  1.00 59.51           N
ANISOU  256  N   ARG A  32     7167   7731   7714     16   -361     -3       N
ATOM    257  CA  ARG A  32     -10.605 -67.547 -30.933  1.00 58.76           C
ANISOU  257  CA  ARG A  32     7056   7638   7631     10   -361    -10       C
ATOM    258  C   ARG A  32     -10.536 -67.416 -29.416  1.00 60.94           C
ANISOU  258  C   ARG A  32     7348   7911   7893     -8   -386    -18       C
ATOM    259  O   ARG A  32      -9.804 -66.568 -28.891  1.00 63.60           O
ANISOU  259  O   ARG A  32     7673   8243   8249    -12   -399    -21       O
ATOM    260  CB  ARG A  32     -11.821 -66.822 -31.504  1.00 55.53           C
ANISOU  260  CB  ARG A  32     6645   7241   7212      7   -336    -18       C
ATOM    261  CG  ARG A  32     -12.051 -65.394 -31.032  1.00 54.74           C
ANISOU  261  CG  ARG A  32     6535   7142   7120     -1   -331    -28       C
ATOM    262  CD  ARG A  32     -13.367 -64.915 -31.641  1.00 53.84           C
ANISOU  262  CD  ARG A  32     6420   7040   6995     -2   -306    -33       C
ATOM    263  NE  ARG A  32     -13.685 -63.523 -31.369  1.00 57.07           N
ANISOU  263  NE  ARG A  32     6819   7451   7414     -6   -296    -41       N
ATOM    264  CZ  ARG A  32     -13.414 -62.528 -32.206  1.00 58.10           C
ANISOU  264  CZ  ARG A  32     6928   7578   7569      6   -282    -37       C
ATOM    265  NH1 ARG A  32     -12.806 -62.794 -33.356  1.00 57.81           N
ANISOU  265  NH1 ARG A  32     6878   7538   7548     22   -275    -25       N
ATOM    266  NH2 ARG A  32     -13.753 -61.279 -31.903  1.00 48.55           N
ANISOU  266  NH2 ARG A  32     5711   6367   6367      1   -272    -45       N
ATOM    267  N   TYR A  33     -11.274 -68.258 -28.698  1.00 55.46           N
ANISOU  267  N   TYR A  33     6684   7221   7166    -21   -392    -22       N
ATOM    268  CA  TYR A  33     -11.332 -68.205 -27.247  1.00 58.30           C
ANISOU  268  CA  TYR A  33     7066   7578   7506    -40   -413    -30       C
ATOM    269  C   TYR A  33     -10.462 -69.256 -26.569  1.00 64.01           C
ANISOU  269  C   TYR A  33     7804   8291   8225    -39   -444    -20       C
ATOM    270  O   TYR A  33     -10.442 -69.316 -25.335  1.00 68.68           O
ANISOU  270  O   TYR A  33     8419   8880   8798    -55   -465    -25       O
ATOM    271  CB  TYR A  33     -12.779 -68.363 -26.780  1.00 52.42           C
ANISOU  271  CB  TYR A  33     6347   6843   6727    -56   -399    -41       C
ATOM    272  CG  TYR A  33     -13.738 -67.394 -27.429  1.00 49.65           C
ANISOU  272  CG  TYR A  33     5981   6502   6381    -56   -369    -49       C
ATOM    273  CD1 TYR A  33     -14.859 -67.855 -28.103  1.00 46.97           C
ANISOU  273  CD1 TYR A  33     5646   6174   6028    -55   -348    -50       C
ATOM    274  CD2 TYR A  33     -13.533 -66.014 -27.350  1.00 49.59           C
ANISOU  274  CD2 TYR A  33     5956   6494   6392    -56   -364    -55       C
ATOM    275  CE1 TYR A  33     -15.749 -66.992 -28.692  1.00 51.25           C
ANISOU  275  CE1 TYR A  33     6172   6724   6575    -53   -324    -55       C
ATOM    276  CE2 TYR A  33     -14.433 -65.114 -27.945  1.00 48.08           C
ANISOU  276  CE2 TYR A  33     5752   6311   6207    -54   -337    -61       C
ATOM    277  CZ  TYR A  33     -15.538 -65.619 -28.618  1.00 51.54           C
ANISOU  277  CZ  TYR A  33     6192   6760   6632    -52   -318    -61       C
ATOM    278  OH  TYR A  33     -16.446 -64.777 -29.217  1.00 49.63           O
ANISOU  278  OH  TYR A  33     5935   6526   6395    -48   -295    -65       O
ATOM    279  N   GLU A  34      -9.747 -70.077 -27.340  1.00 67.59           N
ANISOU  279  N   GLU A  34     8246   8738   8696    -21   -446     -7       N
ATOM    280  CA  GLU A  34      -8.862 -71.103 -26.796  1.00 71.28           C
ANISOU  280  CA  GLU A  34     8725   9194   9164    -17   -475      5       C
ATOM    281  C   GLU A  34      -9.634 -72.044 -25.870  1.00 72.50           C
ANISOU  281  C   GLU A  34     8921   9349   9278    -32   -484      2       C
ATOM    282  O   GLU A  34      -9.264 -72.272 -24.716  1.00 69.36           O
ANISOU  282  O   GLU A  34     8542   8945   8867    -42   -512      3       O
ATOM    283  CB  GLU A  34      -7.659 -70.469 -26.095  1.00 72.05           C
ANISOU  283  CB  GLU A  34     8806   9284   9286    -17   -505      8       C
ATOM    284  CG  GLU A  34      -6.806 -69.624 -27.028  1.00 82.10           C
ANISOU  284  CG  GLU A  34    10037  10554  10602     -2   -495     12       C
ATOM    285  CD  GLU A  34      -5.726 -68.847 -26.301  1.00 94.69           C
ANISOU  285  CD  GLU A  34    11613  12142  12221     -7   -524     12       C
ATOM    286  OE1 GLU A  34      -5.429 -69.188 -25.136  1.00 99.78           O
ANISOU  286  OE1 GLU A  34    12278  12782  12852    -19   -558     13       O
ATOM    287  OE2 GLU A  34      -5.172 -67.896 -26.898  1.00101.44           O
ANISOU  287  OE2 GLU A  34    12436  12995  13110     -1   -514     12       O
ATOM    288  N   SER A  35     -10.732 -72.583 -26.396  1.00 72.93           N
ANISOU  288  N   SER A  35     8989   9411   9311    -35   -459     -2       N
ATOM    289  CA  SER A  35     -11.659 -73.404 -25.639  1.00 74.53           C
ANISOU  289  CA  SER A  35     9229   9614   9474    -52   -459     -6       C
ATOM    290  C   SER A  35     -12.101 -74.560 -26.516  1.00 71.22           C
ANISOU  290  C   SER A  35     8819   9194   9047    -44   -442     -0       C
ATOM    291  O   SER A  35     -11.918 -74.547 -27.737  1.00 74.90           O
ANISOU  291  O   SER A  35     9263   9662   9534    -28   -426      4       O
ATOM    292  CB  SER A  35     -12.877 -72.596 -25.166  1.00 79.52           C
ANISOU  292  CB  SER A  35     9871  10257  10084    -72   -442    -23       C
ATOM    293  OG  SER A  35     -13.455 -73.192 -24.017  1.00 88.06           O
ANISOU  293  OG  SER A  35    10991  11337  11131    -91   -449    -27       O
ATOM    294  N   ALA A  36     -12.696 -75.564 -25.882  1.00 66.43           N
ANISOU  294  N   ALA A  36     8247   8584   8409    -57   -446     -1       N
ATOM    295  CA  ALA A  36     -13.155 -76.730 -26.619  1.00 68.38           C
ANISOU  295  CA  ALA A  36     8507   8828   8645    -53   -431      4       C
ATOM    296  C   ALA A  36     -14.428 -76.403 -27.387  1.00 67.22           C
ANISOU  296  C   ALA A  36     8353   8697   8490    -61   -400     -7       C
ATOM    297  O   ALA A  36     -15.202 -75.527 -26.999  1.00 68.67           O
ANISOU  297  O   ALA A  36     8534   8892   8666    -75   -391    -19       O
ATOM    298  CB  ALA A  36     -13.403 -77.906 -25.673  1.00 67.25           C
ANISOU  298  CB  ALA A  36     8405   8676   8472    -66   -443      7       C
ATOM    299  N   LYS A  37     -14.643 -77.122 -28.492  1.00 61.56           N
ANISOU  299  N   LYS A  37     7635   7980   7776    -53   -385     -3       N
ATOM    300  CA  LYS A  37     -15.858 -76.906 -29.266  1.00 68.13           C
ANISOU  300  CA  LYS A  37     8462   8827   8599    -61   -360    -12       C
ATOM    301  C   LYS A  37     -17.110 -77.239 -28.465  1.00 72.75           C
ANISOU  301  C   LYS A  37     9070   9418   9152    -86   -353    -22       C
ATOM    302  O   LYS A  37     -18.175 -76.671 -28.737  1.00 80.27           O
ANISOU  302  O   LYS A  37    10013  10385  10101    -96   -336    -32       O
ATOM    303  CB  LYS A  37     -15.813 -77.719 -30.561  1.00 79.13           C
ANISOU  303  CB  LYS A  37     9853  10216   9996    -49   -348     -6       C
ATOM    304  CG  LYS A  37     -14.676 -77.301 -31.501  1.00 90.99           C
ANISOU  304  CG  LYS A  37    11329  11712  11530    -24   -347      2       C
ATOM    305  CD  LYS A  37     -14.688 -78.089 -32.808  1.00 94.38           C
ANISOU  305  CD  LYS A  37    11763  12137  11961    -14   -332      7       C
ATOM    306  CE  LYS A  37     -13.940 -79.411 -32.667  1.00 97.34           C
ANISOU  306  CE  LYS A  37    12159  12492  12333     -5   -340     16       C
ATOM    307  NZ  LYS A  37     -12.722 -79.480 -33.534  1.00101.45           N
ANISOU  307  NZ  LYS A  37    12664  13000  12884     20   -336     27       N
ATOM    308  N   SER A  38     -17.001 -78.124 -27.473  1.00 70.73           N
ANISOU  308  N   SER A  38     8846   9151   8876    -96   -366    -20       N
ATOM    309  CA  SER A  38     -18.155 -78.448 -26.643  1.00 65.38           C
ANISOU  309  CA  SER A  38     8195   8478   8169   -121   -357    -29       C
ATOM    310  C   SER A  38     -18.491 -77.297 -25.705  1.00 61.22           C
ANISOU  310  C   SER A  38     7664   7958   7638   -133   -357    -39       C
ATOM    311  O   SER A  38     -19.665 -77.015 -25.452  1.00 62.79           O
ANISOU  311  O   SER A  38     7865   8167   7824   -150   -338    -50       O
ATOM    312  CB  SER A  38     -17.895 -79.738 -25.852  1.00 67.06           C
ANISOU  312  CB  SER A  38     8446   8674   8359   -128   -371    -22       C
ATOM    313  OG  SER A  38     -16.709 -79.658 -25.074  1.00 69.63           O
ANISOU  313  OG  SER A  38     8779   8988   8691   -118   -398    -13       O
ATOM    314  N   SER A  39     -17.471 -76.624 -25.178  1.00 55.92           N
ANISOU  314  N   SER A  39     6986   7282   6980   -124   -376    -36       N
ATOM    315  CA  SER A  39     -17.717 -75.444 -24.360  1.00 57.26           C
ANISOU  315  CA  SER A  39     7152   7456   7148   -135   -375    -46       C
ATOM    316  C   SER A  39     -18.304 -74.297 -25.186  1.00 60.39           C
ANISOU  316  C   SER A  39     7514   7868   7564   -130   -353    -54       C
ATOM    317  O   SER A  39     -19.181 -73.566 -24.700  1.00 56.11           O
ANISOU  317  O   SER A  39     6972   7333   7014   -143   -338    -66       O
ATOM    318  CB  SER A  39     -16.416 -75.034 -23.674  1.00 59.25           C
ANISOU  318  CB  SER A  39     7405   7699   7410   -127   -404    -40       C
ATOM    319  OG  SER A  39     -16.415 -73.649 -23.376  1.00 77.51           O
ANISOU  319  OG  SER A  39     9700  10017   9734   -130   -401    -50       O
ATOM    320  N   ILE A  40     -17.865 -74.144 -26.438  1.00 55.87           N
ANISOU  320  N   ILE A  40     6914   7299   7017   -110   -350    -47       N
ATOM    321  CA  ILE A  40     -18.456 -73.139 -27.314  1.00 57.92           C
ANISOU  321  CA  ILE A  40     7142   7571   7293   -104   -331    -53       C
ATOM    322  C   ILE A  40     -19.932 -73.446 -27.548  1.00 59.04           C
ANISOU  322  C   ILE A  40     7288   7725   7419   -119   -309    -61       C
ATOM    323  O   ILE A  40     -20.787 -72.547 -27.506  1.00 58.90           O
ANISOU  323  O   ILE A  40     7256   7717   7405   -125   -293    -70       O
ATOM    324  CB  ILE A  40     -17.673 -73.064 -28.641  1.00 53.50           C
ANISOU  324  CB  ILE A  40     6558   7011   6760    -81   -331    -43       C
ATOM    325  CG1 ILE A  40     -16.253 -72.507 -28.433  1.00 47.15           C
ANISOU  325  CG1 ILE A  40     5741   6196   5979    -68   -350    -36       C
ATOM    326  CG2 ILE A  40     -18.456 -72.292 -29.692  1.00 51.73           C
ANISOU  326  CG2 ILE A  40     6308   6799   6547    -76   -311    -46       C
ATOM    327  CD  ILE A  40     -16.182 -71.116 -27.831  1.00 51.31           C
ANISOU  327  CD  ILE A  40     6255   6725   6515    -72   -350    -44       C
ATOM    328  N   SER A  41     -20.254 -74.726 -27.761  1.00 53.77           N
ANISOU  328  N   SER A  41     6641   7055   6736   -125   -308    -57       N
ATOM    329  CA  SER A  41     -21.615 -75.112 -28.123  1.00 56.85           C
ANISOU  329  CA  SER A  41     7031   7455   7113   -139   -289    -64       C
ATOM    330  C   SER A  41     -22.590 -74.839 -26.983  1.00 55.36           C
ANISOU  330  C   SER A  41     6855   7271   6908   -161   -277    -75       C
ATOM    331  O   SER A  41     -23.758 -74.499 -27.230  1.00 53.14           O
ANISOU  331  O   SER A  41     6560   7002   6628   -170   -258    -83       O
ATOM    332  CB  SER A  41     -21.640 -76.595 -28.530  1.00 61.73           C
ANISOU  332  CB  SER A  41     7671   8067   7717   -142   -292    -58       C
ATOM    333  OG  SER A  41     -22.645 -76.877 -29.494  1.00 65.81           O
ANISOU  333  OG  SER A  41     8178   8596   8232   -147   -278    -61       O
ATOM    334  N   GLU A  42     -22.125 -74.966 -25.735  1.00 54.71           N
ANISOU  334  N   GLU A  42     6799   7177   6810   -169   -288    -77       N
ATOM    335  CA  GLU A  42     -22.967 -74.624 -24.592  1.00 60.43           C
ANISOU  335  CA  GLU A  42     7540   7903   7518   -190   -274    -88       C
ATOM    336  C   GLU A  42     -23.124 -73.114 -24.449  1.00 55.72           C
ANISOU  336  C   GLU A  42     6919   7313   6938   -186   -264    -97       C
ATOM    337  O   GLU A  42     -24.215 -72.628 -24.135  1.00 59.24           O
ANISOU  337  O   GLU A  42     7360   7766   7381   -198   -241   -107       O
ATOM    338  CB  GLU A  42     -22.392 -75.237 -23.315  1.00 71.24           C
ANISOU  338  CB  GLU A  42     8949   9256   8862   -201   -290    -87       C
ATOM    339  CG  GLU A  42     -23.028 -76.582 -22.961  1.00 83.69           C
ANISOU  339  CG  GLU A  42    10558  10828  10412   -219   -284    -86       C
ATOM    340  CD  GLU A  42     -22.045 -77.557 -22.335  1.00 95.87           C
ANISOU  340  CD  GLU A  42    12135  12353  11937   -217   -309    -75       C
ATOM    341  OE1 GLU A  42     -20.975 -77.106 -21.872  1.00 99.86           O
ANISOU  341  OE1 GLU A  42    12644  12851  12448   -207   -332    -70       O
ATOM    342  OE2 GLU A  42     -22.338 -78.774 -22.317  1.00100.48           O
ANISOU  342  OE2 GLU A  42    12744  12931  12504   -226   -307    -71       O
ATOM    343  N   ASP A  43     -22.051 -72.354 -24.666  1.00 53.29           N
ANISOU  343  N   ASP A  43     6596   7001   6649   -169   -279    -92       N
ATOM    344  CA  ASP A  43     -22.197 -70.904 -24.740  1.00 56.79           C
ANISOU  344  CA  ASP A  43     7015   7451   7113   -163   -268    -99       C
ATOM    345  C   ASP A  43     -23.201 -70.500 -25.819  1.00 49.38           C
ANISOU  345  C   ASP A  43     6045   6527   6190   -157   -247   -101       C
ATOM    346  O   ASP A  43     -24.019 -69.599 -25.601  1.00 45.84           O
ANISOU  346  O   ASP A  43     5584   6084   5748   -162   -227   -110       O
ATOM    347  CB  ASP A  43     -20.840 -70.255 -24.978  1.00 65.28           C
ANISOU  347  CB  ASP A  43     8076   8519   8208   -146   -289    -92       C
ATOM    348  CG  ASP A  43     -19.824 -70.640 -23.918  1.00 84.93           C
ANISOU  348  CG  ASP A  43    10593  10994  10683   -152   -314    -90       C
ATOM    349  OD1 ASP A  43     -18.620 -70.705 -24.243  1.00 93.09           O
ANISOU  349  OD1 ASP A  43    11618  12020  11732   -137   -336    -80       O
ATOM    350  OD2 ASP A  43     -20.230 -70.893 -22.759  1.00 94.25           O
ANISOU  350  OD2 ASP A  43    11805  12169  11837   -171   -313    -97       O
ATOM    351  N   LEU A  44     -23.192 -71.188 -26.971  1.00 43.63           N
ANISOU  351  N   LEU A  44     5305   5804   5468   -147   -251    -92       N
ATOM    352  CA  LEU A  44     -24.181 -70.910 -28.011  1.00 44.69           C
ANISOU  352  CA  LEU A  44     5413   5953   5615   -143   -235    -92       C
ATOM    353  C   LEU A  44     -25.589 -71.334 -27.615  1.00 49.16           C
ANISOU  353  C   LEU A  44     5985   6526   6166   -164   -216   -101       C
ATOM    354  O   LEU A  44     -26.557 -70.794 -28.167  1.00 56.10           O
ANISOU  354  O   LEU A  44     6839   7419   7059   -163   -201   -103       O
ATOM    355  CB  LEU A  44     -23.789 -71.579 -29.324  1.00 43.18           C
ANISOU  355  CB  LEU A  44     5214   5764   5429   -130   -244    -81       C
ATOM    356  CG  LEU A  44     -22.524 -70.978 -29.945  1.00 47.27           C
ANISOU  356  CG  LEU A  44     5718   6276   5968   -108   -256    -72       C
ATOM    357  CD1 LEU A  44     -22.058 -71.841 -31.082  1.00 37.81           C
ANISOU  357  CD1 LEU A  44     4520   5076   4770    -97   -263    -62       C
ATOM    358  CD2 LEU A  44     -22.751 -69.511 -30.401  1.00 56.67           C
ANISOU  358  CD2 LEU A  44     6878   7473   7181    -96   -244    -74       C
ATOM    359  N   THR A  45     -25.730 -72.273 -26.675  1.00 53.50           N
ANISOU  359  N   THR A  45     6567   7069   6692   -182   -217   -104       N
ATOM    360  CA  THR A  45     -27.056 -72.656 -26.194  1.00 53.60           C
ANISOU  360  CA  THR A  45     6586   7087   6692   -204   -196   -113       C
ATOM    361  C   THR A  45     -27.657 -71.560 -25.326  1.00 54.40           C
ANISOU  361  C   THR A  45     6682   7190   6798   -210   -175   -125       C
ATOM    362  O   THR A  45     -28.856 -71.270 -25.418  1.00 61.64           O
ANISOU  362  O   THR A  45     7580   8117   7723   -218   -153   -131       O
ATOM    363  CB  THR A  45     -26.977 -73.971 -25.406  1.00 58.12           C
ANISOU  363  CB  THR A  45     7198   7648   7235   -222   -201   -113       C
ATOM    364  OG1 THR A  45     -26.556 -75.035 -26.274  1.00 59.22           O
ANISOU  364  OG1 THR A  45     7343   7787   7372   -216   -216   -103       O
ATOM    365  CG2 THR A  45     -28.334 -74.329 -24.791  1.00 51.63           C
ANISOU  365  CG2 THR A  45     6385   6832   6402   -246   -176   -123       C
ATOM    366  N   ILE A  46     -26.835 -70.937 -24.481  1.00 51.92           N
ANISOU  366  N   ILE A  46     6383   6865   6481   -208   -183   -128       N
ATOM    367  CA  ILE A  46     -27.320 -69.852 -23.632  1.00 59.00           C
ANISOU  367  CA  ILE A  46     7278   7759   7380   -214   -162   -140       C
ATOM    368  C   ILE A  46     -27.679 -68.626 -24.470  1.00 59.46           C
ANISOU  368  C   ILE A  46     7295   7828   7470   -198   -151   -140       C
ATOM    369  O   ILE A  46     -28.734 -68.008 -24.275  1.00 58.01           O
ANISOU  369  O   ILE A  46     7096   7648   7295   -203   -125   -149       O
ATOM    370  CB  ILE A  46     -26.270 -69.512 -22.564  1.00 59.52           C
ANISOU  370  CB  ILE A  46     7373   7810   7432   -217   -177   -143       C
ATOM    371  CG1 ILE A  46     -26.005 -70.733 -21.677  1.00 58.78           C
ANISOU  371  CG1 ILE A  46     7322   7705   7305   -234   -188   -141       C
ATOM    372  CG2 ILE A  46     -26.722 -68.309 -21.753  1.00 59.53           C
ANISOU  372  CG2 ILE A  46     7375   7808   7437   -223   -154   -156       C
ATOM    373  CD  ILE A  46     -24.592 -70.794 -21.178  1.00 58.34           C
ANISOU  373  CD  ILE A  46     7288   7636   7240   -229   -219   -135       C
ATOM    374  N   ILE A  47     -26.798 -68.239 -25.397  1.00 51.36           N
ANISOU  374  N   ILE A  47     6250   6802   6462   -177   -169   -130       N
ATOM    375  CA  ILE A  47     -27.116 -67.139 -26.307  1.00 47.42           C
ANISOU  375  CA  ILE A  47     5713   6312   5991   -159   -159   -128       C
ATOM    376  C   ILE A  47     -28.417 -67.421 -27.040  1.00 43.12           C
ANISOU  376  C   ILE A  47     5147   5783   5455   -162   -145   -127       C
ATOM    377  O   ILE A  47     -29.293 -66.548 -27.151  1.00 39.75           O
ANISOU  377  O   ILE A  47     4694   5361   5045   -158   -125   -131       O
ATOM    378  CB  ILE A  47     -25.955 -66.903 -27.290  1.00 46.37           C
ANISOU  378  CB  ILE A  47     5568   6178   5874   -138   -180   -116       C
ATOM    379  CG1 ILE A  47     -24.723 -66.430 -26.524  1.00 39.37           C
ANISOU  379  CG1 ILE A  47     4698   5277   4985   -136   -194   -118       C
ATOM    380  CG2 ILE A  47     -26.338 -65.850 -28.307  1.00 47.62           C
ANISOU  380  CG2 ILE A  47     5691   6345   6060   -120   -170   -112       C
ATOM    381  CD  ILE A  47     -23.487 -66.443 -27.310  1.00 36.61           C
ANISOU  381  CD  ILE A  47     4340   4923   4648   -119   -215   -106       C
ATOM    382  N   LYS A  48     -28.595 -68.663 -27.490  1.00 45.51           N
ANISOU  382  N   LYS A  48     5456   6090   5744   -169   -154   -122       N
ATOM    383  CA  LYS A  48     -29.814 -69.028 -28.204  1.00 48.46           C
ANISOU  383  CA  LYS A  48     5810   6479   6125   -174   -144   -121       C
ATOM    384  C   LYS A  48     -31.048 -68.750 -27.358  1.00 57.00           C
ANISOU  384  C   LYS A  48     6886   7563   7207   -190   -117   -133       C
ATOM    385  O   LYS A  48     -31.909 -67.943 -27.738  1.00 57.66           O
ANISOU  385  O   LYS A  48     6938   7656   7314   -184   -102   -134       O
ATOM    386  CB  LYS A  48     -29.755 -70.493 -28.617  1.00 48.88           C
ANISOU  386  CB  LYS A  48     5880   6533   6159   -184   -158   -116       C
ATOM    387  CG  LYS A  48     -30.872 -70.909 -29.555  1.00 50.74           C
ANISOU  387  CG  LYS A  48     6093   6784   6402   -189   -154   -113       C
ATOM    388  CD  LYS A  48     -30.569 -72.279 -30.178  1.00 53.96           C
ANISOU  388  CD  LYS A  48     6519   7190   6792   -195   -171   -107       C
ATOM    389  CE  LYS A  48     -31.823 -72.908 -30.750  1.00 58.36           C
ANISOU  389  CE  LYS A  48     7062   7762   7351   -210   -166   -109       C
ATOM    390  NZ  LYS A  48     -32.757 -71.849 -31.222  1.00 68.70           N
ANISOU  390  NZ  LYS A  48     8332   9086   8686   -203   -156   -109       N
ATOM    391  N   GLN A  49     -31.126 -69.382 -26.182  1.00 61.45           N
ANISOU  391  N   GLN A  49     7483   8118   7749   -211   -108   -141       N
ATOM    392  CA  GLN A  49     -32.301 -69.236 -25.325  1.00 62.52           C
ANISOU  392  CA  GLN A  49     7617   8254   7884   -229    -78   -153       C
ATOM    393  C   GLN A  49     -32.568 -67.778 -24.988  1.00 48.60           C
ANISOU  393  C   GLN A  49     5835   6489   6142   -218    -58   -160       C
ATOM    394  O   GLN A  49     -33.721 -67.332 -25.009  1.00 47.93           O
ANISOU  394  O   GLN A  49     5724   6411   6075   -221    -33   -165       O
ATOM    395  CB  GLN A  49     -32.126 -70.050 -24.042  1.00 71.95           C
ANISOU  395  CB  GLN A  49     8856   9434   9046   -251    -73   -160       C
ATOM    396  CG  GLN A  49     -31.905 -71.521 -24.272  1.00 82.81           C
ANISOU  396  CG  GLN A  49    10254  10809  10400   -262    -90   -154       C
ATOM    397  CD  GLN A  49     -31.644 -72.262 -22.982  1.00 92.82           C
ANISOU  397  CD  GLN A  49    11570  12062  11636   -282    -86   -159       C
ATOM    398  OE1 GLN A  49     -30.564 -72.818 -22.781  1.00 97.94           O
ANISOU  398  OE1 GLN A  49    12247  12700  12267   -279   -110   -152       O
ATOM    399  NE2 GLN A  49     -32.633 -72.265 -22.091  1.00 95.64           N
ANISOU  399  NE2 GLN A  49    11936  12417  11986   -302    -56   -170       N
ATOM    400  N   THR A  50     -31.517 -67.024 -24.660  1.00 42.33           N
ANISOU  400  N   THR A  50     5053   5683   5346   -207    -67   -160       N
ATOM    401  CA  THR A  50     -31.684 -65.602 -24.368  1.00 44.86           C
ANISOU  401  CA  THR A  50     5358   6000   5686   -197    -48   -167       C
ATOM    402  C   THR A  50     -32.205 -64.841 -25.591  1.00 47.30           C
ANISOU  402  C   THR A  50     5622   6322   6030   -176    -46   -159       C
ATOM    403  O   THR A  50     -33.169 -64.074 -25.491  1.00 50.86           O
ANISOU  403  O   THR A  50     6049   6776   6501   -174    -20   -164       O
ATOM    404  CB  THR A  50     -30.361 -65.010 -23.886  1.00 44.64           C
ANISOU  404  CB  THR A  50     5352   5958   5651   -191    -64   -168       C
ATOM    405  OG1 THR A  50     -29.742 -65.905 -22.960  1.00 47.15           O
ANISOU  405  OG1 THR A  50     5712   6265   5936   -208    -76   -171       O
ATOM    406  CG2 THR A  50     -30.595 -63.666 -23.210  1.00 45.37           C
ANISOU  406  CG2 THR A  50     5442   6041   5756   -188    -39   -180       C
ATOM    407  N   PHE A  51     -31.584 -65.048 -26.757  1.00 47.22           N
ANISOU  407  N   PHE A  51     5598   6319   6025   -161    -72   -146       N
ATOM    408  CA  PHE A  51     -32.064 -64.398 -27.981  1.00 47.68           C
ANISOU  408  CA  PHE A  51     5616   6388   6111   -142    -73   -136       C
ATOM    409  C   PHE A  51     -33.545 -64.684 -28.216  1.00 52.80           C
ANISOU  409  C   PHE A  51     6240   7051   6772   -150    -57   -137       C
ATOM    410  O   PHE A  51     -34.310 -63.782 -28.581  1.00 56.64           O
ANISOU  410  O   PHE A  51     6693   7542   7284   -138    -43   -136       O
ATOM    411  CB  PHE A  51     -31.253 -64.870 -29.194  1.00 43.17           C
ANISOU  411  CB  PHE A  51     5043   5823   5539   -129   -102   -122       C
ATOM    412  CG  PHE A  51     -29.960 -64.145 -29.388  1.00 42.33           C
ANISOU  412  CG  PHE A  51     4941   5705   5437   -112   -115   -117       C
ATOM    413  CD1 PHE A  51     -29.448 -63.340 -28.391  1.00 42.74           C
ANISOU  413  CD1 PHE A  51     5006   5744   5490   -113   -105   -126       C
ATOM    414  CD2 PHE A  51     -29.256 -64.250 -30.589  1.00 46.41           C
ANISOU  414  CD2 PHE A  51     5449   6226   5959    -96   -135   -104       C
ATOM    415  CE1 PHE A  51     -28.245 -62.652 -28.572  1.00 42.01           C
ANISOU  415  CE1 PHE A  51     4916   5641   5404    -99   -117   -122       C
ATOM    416  CE2 PHE A  51     -28.058 -63.557 -30.783  1.00 43.82           C
ANISOU  416  CE2 PHE A  51     5124   5887   5640    -81   -144    -99       C
ATOM    417  CZ  PHE A  51     -27.551 -62.763 -29.766  1.00 39.83           C
ANISOU  417  CZ  PHE A  51     4628   5368   5136    -83   -136   -108       C
ATOM    418  N   GLU A  52     -33.969 -65.938 -28.024  1.00 56.02           N
ANISOU  418  N   GLU A  52     6661   7463   7160   -170    -59   -140       N
ATOM    419  CA  GLU A  52     -35.368 -66.295 -28.248  1.00 61.05           C
ANISOU  419  CA  GLU A  52     7273   8113   7809   -181    -46   -141       C
ATOM    420  C   GLU A  52     -36.272 -65.664 -27.197  1.00 63.49           C
ANISOU  420  C   GLU A  52     7576   8418   8131   -190     -9   -154       C
ATOM    421  O   GLU A  52     -37.312 -65.076 -27.526  1.00 57.58           O
ANISOU  421  O   GLU A  52     6789   7678   7410   -183      6   -153       O
ATOM    422  CB  GLU A  52     -35.529 -67.813 -28.260  1.00 70.27           C
ANISOU  422  CB  GLU A  52     8460   9285   8954   -203    -56   -141       C
ATOM    423  CG  GLU A  52     -35.284 -68.438 -29.626  1.00 86.10           C
ANISOU  423  CG  GLU A  52    10455  11301  10957   -195    -85   -128       C
ATOM    424  CD  GLU A  52     -34.681 -69.822 -29.538  1.00101.33           C
ANISOU  424  CD  GLU A  52    12421  13225  12856   -210   -101   -128       C
ATOM    425  OE1 GLU A  52     -35.199 -70.747 -30.202  1.00106.61           O
ANISOU  425  OE1 GLU A  52    13085  13902  13520   -221   -111   -125       O
ATOM    426  OE2 GLU A  52     -33.692 -69.984 -28.795  1.00108.08           O
ANISOU  426  OE2 GLU A  52    13308  14064  13692   -211   -104   -130       O
ATOM    427  N   GLN A  53     -35.878 -65.763 -25.922  1.00 63.29           N
ANISOU  427  N   GLN A  53     7586   8377   8083   -204      5   -165       N
ATOM    428  CA  GLN A  53     -36.691 -65.215 -24.842  1.00 60.57           C
ANISOU  428  CA  GLN A  53     7243   8026   7746   -214     43   -179       C
ATOM    429  C   GLN A  53     -36.857 -63.708 -24.985  1.00 57.52           C
ANISOU  429  C   GLN A  53     6829   7636   7390   -192     59   -180       C
ATOM    430  O   GLN A  53     -37.949 -63.166 -24.773  1.00 53.05           O
ANISOU  430  O   GLN A  53     6236   7071   6847   -192     89   -185       O
ATOM    431  CB  GLN A  53     -36.055 -65.551 -23.495  1.00 61.58           C
ANISOU  431  CB  GLN A  53     7421   8135   7840   -232     51   -190       C
ATOM    432  CG  GLN A  53     -36.875 -65.104 -22.294  1.00 72.86           C
ANISOU  432  CG  GLN A  53     8859   9553   9269   -246     93   -206       C
ATOM    433  CD  GLN A  53     -36.368 -65.701 -20.995  1.00 83.40           C
ANISOU  433  CD  GLN A  53    10250  10872  10565   -268     99   -216       C
ATOM    434  OE1 GLN A  53     -35.172 -65.669 -20.714  1.00 85.66           O
ANISOU  434  OE1 GLN A  53    10567  11149  10830   -265     75   -214       O
ATOM    435  NE2 GLN A  53     -37.277 -66.259 -20.199  1.00 87.50           N
ANISOU  435  NE2 GLN A  53    10783  11389  11075   -291    129   -225       N
ATOM    436  N   GLN A  54     -35.785 -63.016 -25.339  1.00 54.58           N
ANISOU  436  N   GLN A  54     6462   7257   7019   -174     40   -174       N
ATOM    437  CA  GLN A  54     -35.822 -61.572 -25.482  1.00 55.28           C
ANISOU  437  CA  GLN A  54     6529   7341   7135   -153     53   -174       C
ATOM    438  C   GLN A  54     -36.293 -61.098 -26.860  1.00 51.46           C
ANISOU  438  C   GLN A  54     5999   6871   6683   -130     43   -160       C
ATOM    439  O   GLN A  54     -36.348 -59.892 -27.090  1.00 50.08           O
ANISOU  439  O   GLN A  54     5805   6691   6533   -111     53   -157       O
ATOM    440  CB  GLN A  54     -34.440 -61.010 -25.149  1.00 56.92           C
ANISOU  440  CB  GLN A  54     6765   7533   7329   -146     40   -176       C
ATOM    441  CG  GLN A  54     -34.029 -61.331 -23.701  1.00 58.30           C
ANISOU  441  CG  GLN A  54     6987   7693   7473   -168     50   -191       C
ATOM    442  CD  GLN A  54     -35.040 -60.801 -22.681  1.00 56.68           C
ANISOU  442  CD  GLN A  54     6784   7479   7274   -179     94   -207       C
ATOM    443  OE1 GLN A  54     -35.850 -61.551 -22.155  1.00 70.87           O
ANISOU  443  OE1 GLN A  54     8588   9278   9061   -198    112   -213       O
ATOM    444  NE2 GLN A  54     -34.992 -59.506 -22.408  1.00 51.98           N
ANISOU  444  NE2 GLN A  54     6183   6870   6695   -167    113   -213       N
ATOM    445  N   GLY A  55     -36.667 -61.995 -27.770  1.00 53.33           N
ANISOU  445  N   GLY A  55     6219   7124   6918   -133     22   -149       N
ATOM    446  CA  GLY A  55     -37.154 -61.529 -29.060  1.00 52.10           C
ANISOU  446  CA  GLY A  55     6023   6983   6791   -112     10   -135       C
ATOM    447  C   GLY A  55     -36.096 -60.957 -29.982  1.00 50.40           C
ANISOU  447  C   GLY A  55     5808   6765   6578    -90    -14   -122       C
ATOM    448  O   GLY A  55     -36.437 -60.273 -30.954  1.00 47.84           O
ANISOU  448  O   GLY A  55     5451   6447   6277    -70    -21   -111       O
ATOM    449  N   ILE A  56     -34.818 -61.231 -29.708  1.00 50.81           N
ANISOU  449  N   ILE A  56     5893   6806   6606    -93    -29   -124       N
ATOM    450  CA  ILE A  56     -33.735 -60.750 -30.560  1.00 53.13           C
ANISOU  450  CA  ILE A  56     6188   7096   6902    -73    -50   -113       C
ATOM    451  C   ILE A  56     -33.680 -61.550 -31.855  1.00 56.52           C
ANISOU  451  C   ILE A  56     6609   7540   7326    -69    -78    -99       C
ATOM    452  O   ILE A  56     -33.609 -60.986 -32.952  1.00 56.18           O
ANISOU  452  O   ILE A  56     6546   7501   7297    -49    -89    -86       O
ATOM    453  CB  ILE A  56     -32.394 -60.820 -29.808  1.00 51.71           C
ANISOU  453  CB  ILE A  56     6046   6901   6702    -79    -56   -120       C
ATOM    454  CG1 ILE A  56     -32.459 -60.019 -28.485  1.00 52.67           C
ANISOU  454  CG1 ILE A  56     6181   7008   6826    -86    -30   -135       C
ATOM    455  CG2 ILE A  56     -31.262 -60.348 -30.715  1.00 46.32           C
ANISOU  455  CG2 ILE A  56     5361   6214   6024    -60    -76   -108       C
ATOM    456  CD  ILE A  56     -31.249 -60.253 -27.551  1.00 47.63           C
ANISOU  456  CD  ILE A  56     5581   6354   6162    -98    -39   -144       C
ATOM    457  N   GLY A  57     -33.690 -62.873 -31.745  1.00 56.96           N
ANISOU  457  N   GLY A  57     6683   7601   7358    -88    -88   -101       N
ATOM    458  CA  GLY A  57     -33.572 -63.723 -32.914  1.00 51.21           C
ANISOU  458  CA  GLY A  57     5952   6884   6620    -87   -114    -90       C
ATOM    459  C   GLY A  57     -33.325 -65.158 -32.494  1.00 54.36           C
ANISOU  459  C   GLY A  57     6381   7282   6990   -109   -122    -95       C
ATOM    460  O   GLY A  57     -33.657 -65.555 -31.377  1.00 58.26           O
ANISOU  460  O   GLY A  57     6890   7772   7475   -127   -107   -107       O
ATOM    461  N   THR A  58     -32.738 -65.926 -33.408  1.00 58.10           N
ANISOU  461  N   THR A  58     6865   7758   7451   -106   -145    -86       N
ATOM    462  CA  THR A  58     -32.455 -67.332 -33.173  1.00 61.09           C
ANISOU  462  CA  THR A  58     7273   8135   7803   -125   -154    -89       C
ATOM    463  C   THR A  58     -31.067 -67.659 -33.702  1.00 58.81           C
ANISOU  463  C   THR A  58     7005   7837   7502   -114   -173    -82       C
ATOM    464  O   THR A  58     -30.518 -66.945 -34.540  1.00 61.25           O
ANISOU  464  O   THR A  58     7303   8145   7823    -93   -180    -73       O
ATOM    465  CB  THR A  58     -33.494 -68.242 -33.841  1.00 66.70           C
ANISOU  465  CB  THR A  58     7973   8861   8510   -139   -161    -87       C
ATOM    466  OG1 THR A  58     -33.254 -69.613 -33.463  1.00 70.04           O
ANISOU  466  OG1 THR A  58     8426   9278   8906   -158   -167    -92       O
ATOM    467  CG2 THR A  58     -33.402 -68.119 -35.347  1.00 64.47           C
ANISOU  467  CG2 THR A  58     7676   8587   8233   -123   -181    -74       C
ATOM    468  N   LEU A  59     -30.498 -68.741 -33.177  1.00 50.14           N
ANISOU  468  N   LEU A  59     5937   6730   6381   -127   -179    -85       N
ATOM    469  CA  LEU A  59     -29.237 -69.298 -33.644  1.00 45.64           C
ANISOU  469  CA  LEU A  59     5389   6152   5801   -118   -195    -78       C
ATOM    470  C   LEU A  59     -29.545 -70.625 -34.314  1.00 55.27           C
ANISOU  470  C   LEU A  59     6620   7375   7003   -130   -205    -76       C
ATOM    471  O   LEU A  59     -30.095 -71.532 -33.678  1.00 61.47           O
ANISOU  471  O   LEU A  59     7420   8161   7773   -151   -201    -83       O
ATOM    472  CB  LEU A  59     -28.251 -69.515 -32.498  1.00 45.30           C
ANISOU  472  CB  LEU A  59     5373   6093   5747   -122   -196    -83       C
ATOM    473  CG  LEU A  59     -27.647 -68.325 -31.759  1.00 53.42           C
ANISOU  473  CG  LEU A  59     6397   7112   6788   -113   -190    -87       C
ATOM    474  CD1 LEU A  59     -26.449 -68.820 -30.952  1.00 50.22           C
ANISOU  474  CD1 LEU A  59     6021   6692   6369   -116   -201    -88       C
ATOM    475  CD2 LEU A  59     -27.251 -67.197 -32.713  1.00 55.27           C
ANISOU  475  CD2 LEU A  59     6607   7348   7044    -90   -191    -78       C
ATOM    476  N   LEU A  60     -29.206 -70.741 -35.588  1.00 57.87           N
ANISOU  476  N   LEU A  60     6946   7708   7333   -117   -217    -66       N
ATOM    477  CA  LEU A  60     -29.309 -72.013 -36.287  1.00 62.31           C
ANISOU  477  CA  LEU A  60     7526   8272   7878   -127   -228    -64       C
ATOM    478  C   LEU A  60     -27.943 -72.677 -36.278  1.00 54.31           C
ANISOU  478  C   LEU A  60     6541   7242   6853   -120   -235    -60       C
ATOM    479  O   LEU A  60     -26.921 -72.016 -36.495  1.00 49.66           O
ANISOU  479  O   LEU A  60     5949   6646   6275   -100   -237    -54       O
ATOM    480  CB  LEU A  60     -29.813 -71.825 -37.718  1.00 73.61           C
ANISOU  480  CB  LEU A  60     8940   9715   9313   -120   -236    -56       C
ATOM    481  CG  LEU A  60     -31.303 -72.119 -37.926  1.00 81.37           C
ANISOU  481  CG  LEU A  60     9907  10715  10296   -138   -237    -60       C
ATOM    482  CD1 LEU A  60     -32.168 -71.348 -36.931  1.00 91.79           C
ANISOU  482  CD1 LEU A  60    11203  12041  11633   -144   -222    -67       C
ATOM    483  CD2 LEU A  60     -31.718 -71.795 -39.347  1.00 81.40           C
ANISOU  483  CD2 LEU A  60     9895  10731  10305   -128   -250    -50       C
ATOM    484  N   THR A  61     -27.924 -73.962 -35.969  1.00 60.78           N
ANISOU  484  N   THR A  61     7386   8055   7653   -136   -238    -63       N
ATOM    485  CA  THR A  61     -26.719 -74.773 -36.064  1.00 62.20           C
ANISOU  485  CA  THR A  61     7592   8218   7822   -129   -245    -59       C
ATOM    486  C   THR A  61     -26.872 -75.657 -37.296  1.00 62.60           C
ANISOU  486  C   THR A  61     7654   8271   7861   -131   -251    -55       C
ATOM    487  O   THR A  61     -27.767 -76.504 -37.351  1.00 62.28           O
ANISOU  487  O   THR A  61     7622   8234   7806   -151   -251    -60       O
ATOM    488  CB  THR A  61     -26.510 -75.605 -34.800  1.00 63.43           C
ANISOU  488  CB  THR A  61     7774   8362   7963   -143   -244    -64       C
ATOM    489  OG1 THR A  61     -26.303 -74.737 -33.678  1.00 69.60           O
ANISOU  489  OG1 THR A  61     8549   9141   8753   -142   -240    -68       O
ATOM    490  CG2 THR A  61     -25.295 -76.499 -34.963  1.00 60.57           C
ANISOU  490  CG2 THR A  61     7439   7983   7594   -134   -253    -57       C
ATOM    491  N   VAL A  62     -26.044 -75.430 -38.307  1.00 66.09           N
ANISOU  491  N   VAL A  62     8097   8708   8309   -111   -254    -46       N
ATOM    492  CA  VAL A  62     -25.966 -76.322 -39.458  1.00 65.53           C
ANISOU  492  CA  VAL A  62     8043   8634   8223   -112   -259    -43       C
ATOM    493  C   VAL A  62     -24.924 -77.391 -39.138  1.00 58.24           C
ANISOU  493  C   VAL A  62     7149   7689   7290   -110   -259    -42       C
ATOM    494  O   VAL A  62     -23.780 -77.046 -38.801  1.00 52.05           O
ANISOU  494  O   VAL A  62     6365   6893   6518    -93   -258    -37       O
ATOM    495  CB  VAL A  62     -25.633 -75.583 -40.760  1.00 61.44           C
ANISOU  495  CB  VAL A  62     7513   8118   7713    -93   -259    -34       C
ATOM    496  CG1 VAL A  62     -24.458 -74.721 -40.570  1.00 63.30           C
ANISOU  496  CG1 VAL A  62     7740   8344   7967    -70   -255    -28       C
ATOM    497  CG2 VAL A  62     -25.351 -76.591 -41.890  1.00 52.43           C
ANISOU  497  CG2 VAL A  62     6398   6969   6554    -93   -262    -32       C
ATOM    498  N   PRO A  63     -25.282 -78.659 -39.176  1.00 61.23           N
ANISOU  498  N   PRO A  63     7553   8063   7649   -127   -260    -46       N
ATOM    499  CA  PRO A  63     -24.334 -79.716 -38.831  1.00 61.88           C
ANISOU  499  CA  PRO A  63     7665   8124   7723   -124   -259    -44       C
ATOM    500  C   PRO A  63     -23.331 -79.943 -39.954  1.00 66.63           C
ANISOU  500  C   PRO A  63     8277   8713   8327   -104   -257    -36       C
ATOM    501  O   PRO A  63     -23.495 -79.492 -41.091  1.00 63.87           O
ANISOU  501  O   PRO A  63     7919   8371   7978    -97   -255    -33       O
ATOM    502  CB  PRO A  63     -25.228 -80.941 -38.627  1.00 67.20           C
ANISOU  502  CB  PRO A  63     8361   8796   8374   -151   -259    -51       C
ATOM    503  CG  PRO A  63     -26.501 -80.622 -39.364  1.00 68.19           C
ANISOU  503  CG  PRO A  63     8470   8942   8497   -165   -261    -56       C
ATOM    504  CD  PRO A  63     -26.631 -79.156 -39.491  1.00 63.12           C
ANISOU  504  CD  PRO A  63     7793   8315   7874   -151   -262    -53       C
ATOM    505  N   GLY A  64     -22.276 -80.666 -39.609  1.00 70.72           N
ANISOU  505  N   GLY A  64     8816   9211   8846    -95   -255    -32       N
ATOM    506  CA  GLY A  64     -21.258 -81.041 -40.565  1.00 70.24           C
ANISOU  506  CA  GLY A  64     8767   9133   8787    -76   -249    -25       C
ATOM    507  C   GLY A  64     -19.985 -80.234 -40.390  1.00 74.52           C
ANISOU  507  C   GLY A  64     9292   9667   9356    -51   -247    -17       C
ATOM    508  O   GLY A  64     -19.939 -79.208 -39.704  1.00 74.88           O
ANISOU  508  O   GLY A  64     9314   9722   9417    -47   -252    -16       O
ATOM    509  N   ALA A  65     -18.929 -80.735 -41.034  1.00 79.14           N
ANISOU  509  N   ALA A  65     9890  10234   9947    -33   -239    -10       N
ATOM    510  CA  ALA A  65     -17.644 -80.047 -41.010  1.00 78.97           C
ANISOU  510  CA  ALA A  65     9850  10203   9953     -9   -236     -1       C
ATOM    511  C   ALA A  65     -17.733 -78.691 -41.698  1.00 74.32           C
ANISOU  511  C   ALA A  65     9234   9627   9377      1   -231      1       C
ATOM    512  O   ALA A  65     -17.109 -77.722 -41.252  1.00 77.58           O
ANISOU  512  O   ALA A  65     9623  10040   9812     12   -233      5       O
ATOM    513  CB  ALA A  65     -16.574 -80.915 -41.671  1.00 83.81           C
ANISOU  513  CB  ALA A  65    10482  10792  10571      8   -224      5       C
ATOM    514  N   ALA A  66     -18.501 -78.606 -42.783  1.00 73.31           N
ANISOU  514  N   ALA A  66     9112   9509   9234     -5   -226     -2       N
ATOM    515  CA  ALA A  66     -18.719 -77.340 -43.471  1.00 68.64           C
ANISOU  515  CA  ALA A  66     8498   8930   8651      3   -222      1       C
ATOM    516  C   ALA A  66     -19.930 -76.632 -42.875  1.00 69.11           C
ANISOU  516  C   ALA A  66     8540   9012   8708    -13   -233     -4       C
ATOM    517  O   ALA A  66     -20.627 -75.879 -43.565  1.00 66.40           O
ANISOU  517  O   ALA A  66     8184   8683   8363    -14   -234     -4       O
ATOM    518  CB  ALA A  66     -18.909 -77.567 -44.972  1.00 58.08           C
ANISOU  518  CB  ALA A  66     7177   7591   7299      5   -213      3       C
ATOM    519  N   GLY A  67     -20.188 -76.881 -41.595  1.00 70.46           N
ANISOU  519  N   GLY A  67     8708   9184   8878    -25   -242    -10       N
ATOM    520  CA  GLY A  67     -21.294 -76.250 -40.903  1.00 70.52           C
ANISOU  520  CA  GLY A  67     8699   9210   8884    -40   -248    -16       C
ATOM    521  C   GLY A  67     -20.842 -75.193 -39.920  1.00 63.36           C
ANISOU  521  C   GLY A  67     7770   8304   7998    -32   -250    -16       C
ATOM    522  O   GLY A  67     -19.746 -74.644 -40.047  1.00 68.81           O
ANISOU  522  O   GLY A  67     8451   8984   8708    -14   -247     -9       O
ATOM    523  N   GLY A  68     -21.673 -74.913 -38.938  1.00 56.51           N
ANISOU  523  N   GLY A  68     6895   7447   7128    -47   -254    -23       N
ATOM    524  CA  GLY A  68     -21.382 -73.957 -37.893  1.00 49.64           C
ANISOU  524  CA  GLY A  68     6009   6577   6274    -44   -255    -25       C
ATOM    525  C   GLY A  68     -22.676 -73.329 -37.408  1.00 52.89           C
ANISOU  525  C   GLY A  68     6407   7006   6684    -58   -253    -33       C
ATOM    526  O   GLY A  68     -23.732 -73.954 -37.466  1.00 49.37           O
ANISOU  526  O   GLY A  68     5967   6569   6222    -75   -253    -38       O
ATOM    527  N   VAL A  69     -22.576 -72.070 -36.954  1.00 50.41           N
ANISOU  527  N   VAL A  69     6071   6695   6387    -51   -250    -34       N
ATOM    528  CA  VAL A  69     -23.722 -71.370 -36.384  1.00 46.17           C
ANISOU  528  CA  VAL A  69     5519   6171   5852    -62   -244    -41       C
ATOM    529  C   VAL A  69     -24.016 -70.117 -37.205  1.00 45.92           C
ANISOU  529  C   VAL A  69     5461   6148   5838    -48   -238    -37       C
ATOM    530  O   VAL A  69     -23.124 -69.510 -37.812  1.00 44.00           O
ANISOU  530  O   VAL A  69     5211   5898   5609    -30   -237    -29       O
ATOM    531  CB  VAL A  69     -23.510 -71.029 -34.888  1.00 44.74           C
ANISOU  531  CB  VAL A  69     5343   5984   5673    -70   -244    -49       C
ATOM    532  CG1 VAL A  69     -22.442 -69.954 -34.685  1.00 43.50           C
ANISOU  532  CG1 VAL A  69     5173   5818   5536    -54   -245    -46       C
ATOM    533  CG2 VAL A  69     -24.795 -70.559 -34.282  1.00 48.72           C
ANISOU  533  CG2 VAL A  69     5836   6500   6176    -84   -234    -58       C
ATOM    534  N   LYS A  70     -25.294 -69.738 -37.229  1.00 44.42           N
ANISOU  534  N   LYS A  70     5256   5972   5649    -57   -234    -41       N
ATOM    535  CA  LYS A  70     -25.766 -68.591 -37.988  1.00 47.66           C
ANISOU  535  CA  LYS A  70     5641   6391   6075    -44   -229    -35       C
ATOM    536  C   LYS A  70     -26.773 -67.843 -37.133  1.00 44.47           C
ANISOU  536  C   LYS A  70     5220   5996   5681    -52   -220    -43       C
ATOM    537  O   LYS A  70     -27.791 -68.414 -36.732  1.00 42.44           O
ANISOU  537  O   LYS A  70     4963   5747   5415    -70   -218    -50       O
ATOM    538  CB  LYS A  70     -26.399 -69.040 -39.302  1.00 56.12           C
ANISOU  538  CB  LYS A  70     6711   7473   7137    -44   -236    -29       C
ATOM    539  CG  LYS A  70     -26.614 -67.911 -40.293  1.00 66.02           C
ANISOU  539  CG  LYS A  70     7945   8734   8407    -27   -234    -19       C
ATOM    540  CD  LYS A  70     -26.582 -68.432 -41.730  1.00 71.23           C
ANISOU  540  CD  LYS A  70     8615   9396   9053    -22   -243    -10       C
ATOM    541  CE  LYS A  70     -27.730 -69.379 -42.004  1.00 74.71           C
ANISOU  541  CE  LYS A  70     9060   9850   9477    -41   -253    -14       C
ATOM    542  NZ  LYS A  70     -27.328 -70.414 -43.000  1.00 82.42           N
ANISOU  542  NZ  LYS A  70    10063  10822  10432    -43   -260    -10       N
ATOM    543  N   TYR A  71     -26.500 -66.576 -36.846  1.00 41.52           N
ANISOU  543  N   TYR A  71     4831   5619   5327    -40   -212    -43       N
ATOM    544  CA  TYR A  71     -27.481 -65.756 -36.150  1.00 41.77           C
ANISOU  544  CA  TYR A  71     4845   5656   5371    -44   -199    -50       C
ATOM    545  C   TYR A  71     -28.500 -65.219 -37.151  1.00 39.41           C
ANISOU  545  C   TYR A  71     4520   5370   5082    -36   -199    -43       C
ATOM    546  O   TYR A  71     -28.124 -64.739 -38.218  1.00 40.83           O
ANISOU  546  O   TYR A  71     4694   5551   5270    -19   -204    -32       O
ATOM    547  CB  TYR A  71     -26.789 -64.610 -35.416  1.00 42.66           C
ANISOU  547  CB  TYR A  71     4953   5757   5499    -36   -190    -54       C
ATOM    548  CG  TYR A  71     -27.725 -63.500 -35.044  1.00 42.66           C
ANISOU  548  CG  TYR A  71     4932   5761   5516    -33   -175    -58       C
ATOM    549  CD1 TYR A  71     -28.795 -63.740 -34.206  1.00 41.55           C
ANISOU  549  CD1 TYR A  71     4788   5626   5371    -50   -164    -68       C
ATOM    550  CD2 TYR A  71     -27.545 -62.206 -35.531  1.00 45.10           C
ANISOU  550  CD2 TYR A  71     5223   6067   5847    -14   -168    -52       C
ATOM    551  CE1 TYR A  71     -29.661 -62.749 -33.860  1.00 39.38           C
ANISOU  551  CE1 TYR A  71     4494   5354   5115    -46   -147    -73       C
ATOM    552  CE2 TYR A  71     -28.416 -61.191 -35.186  1.00 34.78           C
ANISOU  552  CE2 TYR A  71     3896   4762   4558    -11   -152    -56       C
ATOM    553  CZ  TYR A  71     -29.474 -61.476 -34.341  1.00 38.23           C
ANISOU  553  CZ  TYR A  71     4330   5205   4991    -26   -141    -66       C
ATOM    554  OH  TYR A  71     -30.384 -60.517 -33.950  1.00 42.46           O
ANISOU  554  OH  TYR A  71     4846   5741   5546    -23   -122    -71       O
ATOM    555  N   ILE A  72     -29.783 -65.299 -36.799  1.00 42.02           N
ANISOU  555  N   ILE A  72     4838   5713   5416    -48   -193    -48       N
ATOM    556  CA  ILE A  72     -30.906 -64.924 -37.656  1.00 40.77           C
ANISOU  556  CA  ILE A  72     4653   5570   5269    -43   -195    -42       C
ATOM    557  C   ILE A  72     -31.802 -63.930 -36.918  1.00 45.48           C
ANISOU  557  C   ILE A  72     5225   6169   5888    -42   -177    -47       C
ATOM    558  O   ILE A  72     -32.508 -64.306 -35.964  1.00 42.96           O
ANISOU  558  O   ILE A  72     4905   5852   5566    -59   -166    -58       O
ATOM    559  CB  ILE A  72     -31.693 -66.169 -38.093  1.00 47.72           C
ANISOU  559  CB  ILE A  72     5537   6461   6132    -61   -207    -42       C
ATOM    560  CG1 ILE A  72     -30.814 -67.052 -38.977  1.00 55.27           C
ANISOU  560  CG1 ILE A  72     6518   7414   7069    -59   -223    -36       C
ATOM    561  CG2 ILE A  72     -32.958 -65.804 -38.880  1.00 44.82           C
ANISOU  561  CG2 ILE A  72     5140   6111   5779    -58   -213    -35       C
ATOM    562  CD  ILE A  72     -31.538 -68.236 -39.486  1.00 59.16           C
ANISOU  562  CD  ILE A  72     7017   7917   7544    -77   -235    -37       C
ATOM    563  N   PRO A  73     -31.797 -62.654 -37.305  1.00 41.60           N
ANISOU  563  N   PRO A  73     4715   5675   5418    -21   -171    -40       N
ATOM    564  CA  PRO A  73     -32.646 -61.674 -36.612  1.00 41.56           C
ANISOU  564  CA  PRO A  73     4686   5670   5435    -18   -152    -45       C
ATOM    565  C   PRO A  73     -34.108 -62.002 -36.858  1.00 42.95           C
ANISOU  565  C   PRO A  73     4838   5863   5620    -26   -153    -44       C
ATOM    566  O   PRO A  73     -34.516 -62.272 -37.992  1.00 47.14           O
ANISOU  566  O   PRO A  73     5357   6406   6150    -22   -171    -33       O
ATOM    567  CB  PRO A  73     -32.245 -60.332 -37.249  1.00 40.89           C
ANISOU  567  CB  PRO A  73     4588   5578   5371      8   -149    -35       C
ATOM    568  CG  PRO A  73     -30.931 -60.583 -37.916  1.00 43.85           C
ANISOU  568  CG  PRO A  73     4984   5945   5732     15   -163    -27       C
ATOM    569  CD  PRO A  73     -30.950 -62.036 -38.341  1.00 41.77           C
ANISOU  569  CD  PRO A  73     4737   5691   5444     -0   -180    -27       C
ATOM    570  N   LYS A  74     -34.893 -62.019 -35.787  1.00 35.86           N
ANISOU  570  N   LYS A  74     3932   4966   4729    -40   -133    -57       N
ATOM    571  CA  LYS A  74     -36.318 -62.305 -35.909  1.00 40.97           C
ANISOU  571  CA  LYS A  74     4551   5628   5389    -49   -131    -57       C
ATOM    572  C   LYS A  74     -37.059 -61.359 -34.984  1.00 44.93           C
ANISOU  572  C   LYS A  74     5031   6124   5915    -46   -101    -65       C
ATOM    573  O   LYS A  74     -36.498 -60.879 -34.000  1.00 52.17           O
ANISOU  573  O   LYS A  74     5965   7025   6830    -46    -82    -75       O
ATOM    574  CB  LYS A  74     -36.704 -63.773 -35.554  1.00 39.14           C
ANISOU  574  CB  LYS A  74     4334   5404   5135    -78   -136    -65       C
ATOM    575  CG  LYS A  74     -35.964 -64.858 -36.324  1.00 48.87           C
ANISOU  575  CG  LYS A  74     5592   6638   6340    -84   -161    -60       C
ATOM    576  CD  LYS A  74     -36.426 -64.947 -37.799  1.00 51.02           C
ANISOU  576  CD  LYS A  74     5846   6925   6615    -76   -186    -46       C
ATOM    577  CE  LYS A  74     -37.898 -65.353 -37.921  1.00 51.49           C
ANISOU  577  CE  LYS A  74     5876   7001   6687    -91   -188    -47       C
ATOM    578  NZ  LYS A  74     -38.307 -65.710 -39.337  1.00 52.35           N
ANISOU  578  NZ  LYS A  74     5975   7125   6792    -89   -218    -34       N
ATOM    579  N   MET A  75     -38.319 -61.090 -35.306  1.00 40.29           N
ANISOU  579  N   MET A  75     4406   5549   5353    -43    -98    -60       N
ATOM    580  CA  MET A  75     -39.162 -60.241 -34.480  1.00 50.34           C
ANISOU  580  CA  MET A  75     5655   6817   6654    -39    -67    -67       C
ATOM    581  C   MET A  75     -40.393 -61.027 -34.060  1.00 55.09           C
ANISOU  581  C   MET A  75     6239   7431   7262    -61    -57    -75       C
ATOM    582  O   MET A  75     -41.016 -61.701 -34.888  1.00 62.13           O
ANISOU  582  O   MET A  75     7112   8339   8154    -67    -79    -66       O
ATOM    583  CB  MET A  75     -39.570 -58.960 -35.220  1.00 54.46           C
ANISOU  583  CB  MET A  75     6144   7341   7209    -10    -67    -53       C
ATOM    584  CG  MET A  75     -40.208 -57.909 -34.326  1.00 60.86           C
ANISOU  584  CG  MET A  75     6935   8141   8050     -1    -31    -61       C
ATOM    585  SD  MET A  75     -39.756 -56.209 -34.756  1.00 69.97           S
ANISOU  585  SD  MET A  75     8078   9279   9228     34    -24    -50       S
ATOM    586  CE  MET A  75     -41.194 -55.743 -35.654  1.00 66.93           C
ANISOU  586  CE  MET A  75     7638   8909   8882     52    -31    -33       C
ATOM    587  N   LYS A  76     -40.738 -60.941 -32.783  1.00 56.05           N
ANISOU  587  N   LYS A  76     6366   7543   7388    -73    -23    -90       N
ATOM    588  CA  LYS A  76     -41.958 -61.571 -32.302  1.00 61.75           C
ANISOU  588  CA  LYS A  76     7067   8274   8121    -94     -7    -98       C
ATOM    589  C   LYS A  76     -43.186 -60.810 -32.796  1.00 64.05           C
ANISOU  589  C   LYS A  76     7305   8576   8455    -78     -1    -89       C
ATOM    590  O   LYS A  76     -43.169 -59.585 -32.957  1.00 67.25           O
ANISOU  590  O   LYS A  76     7693   8973   8884    -53      8    -83       O
ATOM    591  CB  LYS A  76     -41.956 -61.632 -30.774  1.00 64.71           C
ANISOU  591  CB  LYS A  76     7467   8633   8486   -111     31   -117       C
ATOM    592  CG  LYS A  76     -40.861 -62.507 -30.185  1.00 66.01           C
ANISOU  592  CG  LYS A  76     7684   8789   8609   -129     23   -126       C
ATOM    593  CD  LYS A  76     -41.104 -62.791 -28.704  1.00 72.02           C
ANISOU  593  CD  LYS A  76     8470   9538   9358   -151     58   -144       C
ATOM    594  CE  LYS A  76     -40.105 -63.814 -28.180  1.00 74.43           C
ANISOU  594  CE  LYS A  76     8825   9835   9620   -170     46   -150       C
ATOM    595  NZ  LYS A  76     -39.890 -64.925 -29.164  1.00 78.54           N
ANISOU  595  NZ  LYS A  76     9348  10368  10125   -177     11   -140       N
ATOM    596  N   GLN A  77     -44.263 -61.561 -33.035  1.00 63.30           N
ANISOU  596  N   GLN A  77     7182   8496   8371    -95     -6    -88       N
ATOM    597  CA  GLN A  77     -45.516 -60.965 -33.485  1.00 70.48           C
ANISOU  597  CA  GLN A  77     8036   9417   9325    -82     -3    -78       C
ATOM    598  C   GLN A  77     -46.010 -59.900 -32.520  1.00 69.70           C
ANISOU  598  C   GLN A  77     7920   9304   9257    -70     42    -87       C
ATOM    599  O   GLN A  77     -46.598 -58.900 -32.947  1.00 69.52           O
ANISOU  599  O   GLN A  77     7858   9283   9272    -46     46    -76       O
ATOM    600  CB  GLN A  77     -46.574 -62.057 -33.662  1.00 80.53           C
ANISOU  600  CB  GLN A  77     9285  10709  10604   -108    -11    -80       C
ATOM    601  CG  GLN A  77     -47.966 -61.541 -34.006  1.00 90.65           C
ANISOU  601  CG  GLN A  77    10505  12003  11935    -98     -7    -71       C
ATOM    602  CD  GLN A  77     -48.959 -62.662 -34.255  1.00 96.41           C
ANISOU  602  CD  GLN A  77    11210  12751  12671   -126    -20    -72       C
ATOM    603  OE1 GLN A  77     -48.671 -63.612 -34.983  1.00 98.33           O
ANISOU  603  OE1 GLN A  77    11469  13005  12887   -141    -56    -68       O
ATOM    604  NE2 GLN A  77     -50.134 -62.557 -33.647  1.00101.83           N
ANISOU  604  NE2 GLN A  77    11856  13440  13394   -134     11    -78       N
ATOM    605  N   ALA A  78     -45.765 -60.083 -31.222  1.00 70.28           N
ANISOU  605  N   ALA A  78     8024   9362   9315    -87     77   -106       N
ATOM    606  CA  ALA A  78     -46.200 -59.093 -30.243  1.00 67.42           C
ANISOU  606  CA  ALA A  78     7653   8984   8979    -78    124   -116       C
ATOM    607  C   ALA A  78     -45.477 -57.770 -30.451  1.00 67.91           C
ANISOU  607  C   ALA A  78     7720   9032   9049    -47    125   -110       C
ATOM    608  O   ALA A  78     -46.111 -56.716 -30.563  1.00 73.51           O
ANISOU  608  O   ALA A  78     8394   9737   9798    -24    143   -104       O
ATOM    609  CB  ALA A  78     -45.979 -59.622 -28.825  1.00 62.44           C
ANISOU  609  CB  ALA A  78     7063   8339   8322   -105    158   -137       C
ATOM    610  N   GLU A  79     -44.144 -57.805 -30.518  1.00 69.92           N
ANISOU  610  N   GLU A  79     8019   9279   9270    -46    107   -110       N
ATOM    611  CA  GLU A  79     -43.395 -56.581 -30.782  1.00 65.32           C
ANISOU  611  CA  GLU A  79     7443   8682   8695    -18    106   -104       C
ATOM    612  C   GLU A  79     -43.718 -56.007 -32.155  1.00 62.88           C
ANISOU  612  C   GLU A  79     7095   8385   8412      9     79    -81       C
ATOM    613  O   GLU A  79     -43.615 -54.796 -32.362  1.00 59.33           O
ANISOU  613  O   GLU A  79     6633   7924   7985     35     88    -74       O
ATOM    614  CB  GLU A  79     -41.895 -56.841 -30.661  1.00 65.40           C
ANISOU  614  CB  GLU A  79     7502   8682   8664    -24     89   -108       C
ATOM    615  CG  GLU A  79     -41.040 -55.588 -30.819  1.00 70.52           C
ANISOU  615  CG  GLU A  79     8161   9314   9319      0     91   -104       C
ATOM    616  CD  GLU A  79     -39.572 -55.888 -31.083  1.00 79.50           C
ANISOU  616  CD  GLU A  79     9337  10447  10423     -2     64   -102       C
ATOM    617  OE1 GLU A  79     -39.216 -57.071 -31.304  1.00 83.51           O
ANISOU  617  OE1 GLU A  79     9863  10966  10903    -19     40   -101       O
ATOM    618  OE2 GLU A  79     -38.768 -54.931 -31.056  1.00 82.72           O
ANISOU  618  OE2 GLU A  79     9758  10839  10834     13     68   -101       O
ATOM    619  N   ALA A  80     -44.124 -56.846 -33.103  1.00 63.12           N
ANISOU  619  N   ALA A  80     7107   8437   8440      2     45    -70       N
ATOM    620  CA  ALA A  80     -44.380 -56.345 -34.448  1.00 65.46           C
ANISOU  620  CA  ALA A  80     7371   8744   8755     27     14    -47       C
ATOM    621  C   ALA A  80     -45.648 -55.503 -34.495  1.00 71.31           C
ANISOU  621  C   ALA A  80     8060   9488   9547     45     32    -40       C
ATOM    622  O   ALA A  80     -45.633 -54.385 -35.022  1.00 72.14           O
ANISOU  622  O   ALA A  80     8149   9587   9676     75     30    -26       O
ATOM    623  CB  ALA A  80     -44.441 -57.504 -35.445  1.00 65.22           C
ANISOU  623  CB  ALA A  80     7341   8736   8705     13    -29    -37       C
ATOM    624  N   GLU A  81     -46.757 -56.009 -33.938  1.00 77.57           N
ANISOU  624  N   GLU A  81     8825  10288  10358     28     51    -48       N
ATOM    625  CA  GLU A  81     -48.005 -55.259 -34.046  1.00 86.36           C
ANISOU  625  CA  GLU A  81     9883  11405  11524     46     67    -40       C
ATOM    626  C   GLU A  81     -48.065 -54.097 -33.057  1.00 79.69           C
ANISOU  626  C   GLU A  81     9039  10536  10703     62    117    -50       C
ATOM    627  O   GLU A  81     -48.783 -53.127 -33.307  1.00 80.36           O
ANISOU  627  O   GLU A  81     9084  10618  10832     88    128    -39       O
ATOM    628  CB  GLU A  81     -49.235 -56.158 -33.905  1.00100.76           C
ANISOU  628  CB  GLU A  81    11671  13247  13367     24     69    -43       C
ATOM    629  CG  GLU A  81     -49.330 -57.112 -32.734  1.00116.14           C
ANISOU  629  CG  GLU A  81    13642  15191  15294    -11     99    -66       C
ATOM    630  CD  GLU A  81     -50.538 -58.031 -32.910  1.00125.32           C
ANISOU  630  CD  GLU A  81    14765  16374  16476    -32     92    -65       C
ATOM    631  OE1 GLU A  81     -50.360 -59.269 -32.971  1.00127.33           O
ANISOU  631  OE1 GLU A  81    15042  16640  16699    -62     73    -71       O
ATOM    632  OE2 GLU A  81     -51.663 -57.504 -33.057  1.00129.52           O
ANISOU  632  OE2 GLU A  81    15241  16911  17057    -19    103    -57       O
ATOM    633  N   GLU A  82     -47.340 -54.176 -31.938  1.00 76.32           N
ANISOU  633  N   GLU A  82     8658  10092  10250     47    147    -71       N
ATOM    634  CA  GLU A  82     -47.242 -52.999 -31.077  1.00 76.94           C
ANISOU  634  CA  GLU A  82     8744  10145  10346     62    191    -81       C
ATOM    635  C   GLU A  82     -46.449 -51.897 -31.771  1.00 72.57           C
ANISOU  635  C   GLU A  82     8199   9580   9796     93    176    -67       C
ATOM    636  O   GLU A  82     -46.846 -50.727 -31.741  1.00 73.07           O
ANISOU  636  O   GLU A  82     8240   9630   9895    119    199    -62       O
ATOM    637  CB  GLU A  82     -46.634 -53.365 -29.711  1.00 84.67           C
ANISOU  637  CB  GLU A  82     9774  11107  11291     36    223   -106       C
ATOM    638  CG  GLU A  82     -45.104 -53.385 -29.614  1.00 96.14           C
ANISOU  638  CG  GLU A  82    11282  12548  12699     32    206   -111       C
ATOM    639  CD  GLU A  82     -44.607 -53.323 -28.172  1.00104.09           C
ANISOU  639  CD  GLU A  82    12335  13534  13682     13    243   -136       C
ATOM    640  OE1 GLU A  82     -45.031 -52.405 -27.435  1.00105.90           O
ANISOU  640  OE1 GLU A  82    12559  13745  13935     22    286   -145       O
ATOM    641  OE2 GLU A  82     -43.797 -54.192 -27.779  1.00106.30           O
ANISOU  641  OE2 GLU A  82    12656  13814  13919    -10    229   -145       O
ATOM    642  N   PHE A  83     -45.354 -52.261 -32.446  1.00 67.45           N
ANISOU  642  N   PHE A  83     7580   8936   9111     90    138    -60       N
ATOM    643  CA  PHE A  83     -44.553 -51.259 -33.141  1.00 62.29           C
ANISOU  643  CA  PHE A  83     6937   8272   8460    117    124    -47       C
ATOM    644  C   PHE A  83     -45.303 -50.674 -34.332  1.00 60.83           C
ANISOU  644  C   PHE A  83     6704   8097   8310    146    102    -22       C
ATOM    645  O   PHE A  83     -45.243 -49.463 -34.580  1.00 49.76           O
ANISOU  645  O   PHE A  83     5294   6681   6933    175    113    -12       O
ATOM    646  CB  PHE A  83     -43.231 -51.866 -33.593  1.00 61.13           C
ANISOU  646  CB  PHE A  83     6832   8128   8268    107     90    -45       C
ATOM    647  CG  PHE A  83     -42.491 -51.025 -34.580  1.00 64.08           C
ANISOU  647  CG  PHE A  83     7209   8495   8643    133     69    -28       C
ATOM    648  CD1 PHE A  83     -41.942 -49.814 -34.200  1.00 66.87           C
ANISOU  648  CD1 PHE A  83     7576   8823   9007    150     94    -31       C
ATOM    649  CD2 PHE A  83     -42.348 -51.442 -35.896  1.00 66.26           C
ANISOU  649  CD2 PHE A  83     7478   8788   8909    139     26     -8       C
ATOM    650  CE1 PHE A  83     -41.259 -49.035 -35.115  1.00 67.10           C
ANISOU  650  CE1 PHE A  83     7610   8845   9039    173     76    -15       C
ATOM    651  CE2 PHE A  83     -41.670 -50.670 -36.807  1.00 68.06           C
ANISOU  651  CE2 PHE A  83     7713   9009   9138    163      9      9       C
ATOM    652  CZ  PHE A  83     -41.124 -49.464 -36.415  1.00 67.28           C
ANISOU  652  CZ  PHE A  83     7626   8885   9051    180     35      6       C
ATOM    653  N   VAL A  84     -46.002 -51.517 -35.091  1.00 62.58           N
ANISOU  653  N   VAL A  84     6898   8344   8534    139     71    -10       N
ATOM    654  CA  VAL A  84     -46.769 -51.005 -36.221  1.00 63.55           C
ANISOU  654  CA  VAL A  84     6976   8478   8691    165     46     15       C
ATOM    655  C   VAL A  84     -47.920 -50.132 -35.730  1.00 64.12           C
ANISOU  655  C   VAL A  84     7004   8542   8816    183     82     16       C
ATOM    656  O   VAL A  84     -48.277 -49.135 -36.365  1.00 60.79           O
ANISOU  656  O   VAL A  84     6555   8116   8428    215     77     35       O
ATOM    657  CB  VAL A  84     -47.242 -52.175 -37.100  1.00 58.78           C
ANISOU  657  CB  VAL A  84     6356   7903   8075    148      2     25       C
ATOM    658  CG1 VAL A  84     -48.254 -51.725 -38.120  1.00 60.43           C
ANISOU  658  CG1 VAL A  84     6514   8126   8322    172    -23     50       C
ATOM    659  CG2 VAL A  84     -46.042 -52.774 -37.784  1.00 53.84           C
ANISOU  659  CG2 VAL A  84     5775   7282   7401    139    -33     29       C
ATOM    660  N   GLN A  85     -48.491 -50.470 -34.573  1.00 70.16           N
ANISOU  660  N   GLN A  85     7763   9303   9591    164    121     -5       N
ATOM    661  CA  GLN A  85     -49.560 -49.648 -34.014  1.00 74.29           C
ANISOU  661  CA  GLN A  85     8246   9816  10166    181    162     -6       C
ATOM    662  C   GLN A  85     -49.047 -48.253 -33.679  1.00 70.07           C
ANISOU  662  C   GLN A  85     7728   9252   9645    208    193     -8       C
ATOM    663  O   GLN A  85     -49.644 -47.246 -34.075  1.00 64.12           O
ANISOU  663  O   GLN A  85     6938   8491   8934    240    200      8       O
ATOM    664  CB  GLN A  85     -50.152 -50.326 -32.776  1.00 81.35           C
ANISOU  664  CB  GLN A  85     9139  10708  11061    152    203    -30       C
ATOM    665  CG  GLN A  85     -50.847 -49.362 -31.816  1.00 88.43           C
ANISOU  665  CG  GLN A  85    10017  11583  12001    167    262    -41       C
ATOM    666  CD  GLN A  85     -51.743 -50.061 -30.808  1.00 93.99           C
ANISOU  666  CD  GLN A  85    10705  12289  12716    141    300    -59       C
ATOM    667  OE1 GLN A  85     -52.533 -50.940 -31.158  1.00 94.56           O
ANISOU  667  OE1 GLN A  85    10744  12385  12800    126    281    -54       O
ATOM    668  NE2 GLN A  85     -51.628 -49.663 -29.547  1.00 95.83           N
ANISOU  668  NE2 GLN A  85    10966  12498  12947    134    355    -82       N
ATOM    669  N   THR A  86     -47.925 -48.184 -32.957  1.00 69.40           N
ANISOU  669  N   THR A  86     7697   9148   9523    195    210    -26       N
ATOM    670  CA  THR A  86     -47.306 -46.902 -32.635  1.00 67.49           C
ANISOU  670  CA  THR A  86     7477   8878   9289    216    236    -29       C
ATOM    671  C   THR A  86     -46.970 -46.113 -33.891  1.00 64.29           C
ANISOU  671  C   THR A  86     7061   8472   8894    248    204     -3       C
ATOM    672  O   THR A  86     -47.257 -44.912 -33.976  1.00 62.74           O
ANISOU  672  O   THR A  86     6848   8258   8734    278    224      6       O
ATOM    673  CB  THR A  86     -46.045 -47.133 -31.811  1.00 71.09           C
ANISOU  673  CB  THR A  86     7994   9319   9698    193    247    -51       C
ATOM    674  OG1 THR A  86     -46.341 -48.019 -30.731  1.00 76.20           O
ANISOU  674  OG1 THR A  86     8654   9969  10328    162    271    -73       O
ATOM    675  CG2 THR A  86     -45.523 -45.822 -31.256  1.00 70.87           C
ANISOU  675  CG2 THR A  86     7989   9260   9680    210    282    -59       C
ATOM    676  N   LEU A  87     -46.347 -46.772 -34.867  1.00 61.64           N
ANISOU  676  N   LEU A  87     6739   8155   8528    242    155     10       N
ATOM    677  CA  LEU A  87     -46.035 -46.129 -36.138  1.00 60.95           C
ANISOU  677  CA  LEU A  87     6645   8068   8446    270    122     37       C
ATOM    678  C   LEU A  87     -47.273 -45.499 -36.758  1.00 60.98           C
ANISOU  678  C   LEU A  87     6592   8077   8500    299    118     59       C
ATOM    679  O   LEU A  87     -47.262 -44.317 -37.126  1.00 60.52           O
ANISOU  679  O   LEU A  87     6525   8001   8467    331    125     73       O
ATOM    680  CB  LEU A  87     -45.430 -47.154 -37.093  1.00 59.12           C
ANISOU  680  CB  LEU A  87     6431   7859   8174    255     71     47       C
ATOM    681  CG  LEU A  87     -44.423 -46.636 -38.099  1.00 58.98           C
ANISOU  681  CG  LEU A  87     6437   7834   8139    272     44     64       C
ATOM    682  CD1 LEU A  87     -43.237 -46.103 -37.324  1.00 57.32           C
ANISOU  682  CD1 LEU A  87     6271   7598   7910    268     72     47       C
ATOM    683  CD2 LEU A  87     -44.021 -47.777 -39.032  1.00 64.16           C
ANISOU  683  CD2 LEU A  87     7107   8514   8758    256     -3     73       C
ATOM    684  N   GLY A  88     -48.347 -46.281 -36.888  1.00 57.61           N
ANISOU  684  N   GLY A  88     6126   7674   8090    289    105     62       N
ATOM    685  CA  GLY A  88     -49.561 -45.764 -37.494  1.00 61.59           C
ANISOU  685  CA  GLY A  88     6572   8185   8644    316     97     84       C
ATOM    686  C   GLY A  88     -50.160 -44.601 -36.726  1.00 61.69           C
ANISOU  686  C   GLY A  88     6562   8172   8705    340    149     79       C
ATOM    687  O   GLY A  88     -50.725 -43.684 -37.323  1.00 61.61           O
ANISOU  687  O   GLY A  88     6517   8156   8735    374    144    101       O
ATOM    688  N   GLN A  89     -50.050 -44.627 -35.392  1.00 62.68           N
ANISOU  688  N   GLN A  89     6708   8282   8827    322    199     51       N
ATOM    689  CA  GLN A  89     -50.589 -43.541 -34.579  1.00 64.34           C
ANISOU  689  CA  GLN A  89     6901   8464   9079    343    254     43       C
ATOM    690  C   GLN A  89     -49.856 -42.237 -34.853  1.00 66.14           C
ANISOU  690  C   GLN A  89     7152   8665   9312    372    262     52       C
ATOM    691  O   GLN A  89     -50.473 -41.166 -34.896  1.00 63.92           O
ANISOU  691  O   GLN A  89     6842   8367   9078    405    286     63       O
ATOM    692  CB  GLN A  89     -50.510 -43.894 -33.092  1.00 64.17           C
ANISOU  692  CB  GLN A  89     6908   8431   9045    314    305     10       C
ATOM    693  CG  GLN A  89     -51.564 -44.865 -32.623  1.00 69.91           C
ANISOU  693  CG  GLN A  89     7601   9176   9786    292    316      1       C
ATOM    694  CD  GLN A  89     -51.416 -45.210 -31.152  1.00 82.11           C
ANISOU  694  CD  GLN A  89     9181  10707  11312    263    367    -32       C
ATOM    695  OE1 GLN A  89     -50.671 -44.557 -30.418  1.00 86.64           O
ANISOU  695  OE1 GLN A  89     9797  11253  11868    263    399    -48       O
ATOM    696  NE2 GLN A  89     -52.121 -46.248 -30.715  1.00 84.61           N
ANISOU  696  NE2 GLN A  89     9479  11039  11628    236    374    -42       N
ATOM    697  N   SER A  90     -48.533 -42.310 -35.039  1.00 67.27           N
ANISOU  697  N   SER A  90     7347   8803   9408    362    244     48       N
ATOM    698  CA  SER A  90     -47.751 -41.125 -35.373  1.00 66.78           C
ANISOU  698  CA  SER A  90     7309   8715   9348    387    249     57       C
ATOM    699  C   SER A  90     -48.011 -40.665 -36.798  1.00 67.89           C
ANISOU  699  C   SER A  90     7422   8866   9508    418    208     92       C
ATOM    700  O   SER A  90     -48.022 -39.461 -37.071  1.00 71.50           O
ANISOU  700  O   SER A  90     7873   9299   9992    451    222    106       O
ATOM    701  CB  SER A  90     -46.263 -41.402 -35.184  1.00 72.20           C
ANISOU  701  CB  SER A  90     8057   9396   9982    364    240     43       C
ATOM    702  OG  SER A  90     -45.523 -40.195 -35.208  1.00 79.07           O
ANISOU  702  OG  SER A  90     8951  10236  10856    384    257     45       O
ATOM    703  N   LEU A  91     -48.205 -41.599 -37.721  1.00 65.27           N
ANISOU  703  N   LEU A  91     7076   8565   9161    410    157    108       N
ATOM    704  CA  LEU A  91     -48.564 -41.206 -39.072  1.00 64.06           C
ANISOU  704  CA  LEU A  91     6895   8421   9024    439    116    142       C
ATOM    705  C   LEU A  91     -49.985 -40.679 -39.163  1.00 63.11           C
ANISOU  705  C   LEU A  91     6712   8301   8964    466    126    158       C
ATOM    706  O   LEU A  91     -50.336 -40.081 -40.185  1.00 59.31           O
ANISOU  706  O   LEU A  91     6207   7821   8505    497     98    188       O
ATOM    707  CB  LEU A  91     -48.396 -42.388 -40.019  1.00 63.49           C
ANISOU  707  CB  LEU A  91     6827   8382   8916    419     59    153       C
ATOM    708  CG  LEU A  91     -47.165 -42.352 -40.910  1.00 71.61           C
ANISOU  708  CG  LEU A  91     7900   9408   9902    420     28    164       C
ATOM    709  CD1 LEU A  91     -45.943 -42.075 -40.047  1.00 73.25           C
ANISOU  709  CD1 LEU A  91     8158   9591  10083    407     62    140       C
ATOM    710  CD2 LEU A  91     -47.026 -43.672 -41.667  1.00 74.38           C
ANISOU  710  CD2 LEU A  91     8258   9789  10214    396    -21    169       C
ATOM    711  N   ALA A  92     -50.808 -40.901 -38.135  1.00 65.00           N
ANISOU  711  N   ALA A  92     6926   8541   9231    456    164    139       N
ATOM    712  CA  ALA A  92     -52.184 -40.424 -38.164  1.00 68.08           C
ANISOU  712  CA  ALA A  92     7253   8931   9683    481    177    153       C
ATOM    713  C   ALA A  92     -52.274 -38.913 -37.996  1.00 64.13           C
ANISOU  713  C   ALA A  92     6748   8397   9223    520    214    161       C
ATOM    714  O   ALA A  92     -53.306 -38.330 -38.333  1.00 68.96           O
ANISOU  714  O   ALA A  92     7306   9006   9888    551    215    182       O
ATOM    715  CB  ALA A  92     -53.005 -41.126 -37.081  1.00 69.50           C
ANISOU  715  CB  ALA A  92     7408   9118   9880    457    212    129       C
ATOM    716  N   ASN A  93     -51.219 -38.274 -37.509  1.00 65.43           N
ANISOU  716  N   ASN A  93     6963   8532   9364    519    243    146       N
ATOM    717  CA  ASN A  93     -51.197 -36.840 -37.260  1.00 69.24           C
ANISOU  717  CA  ASN A  93     7449   8978   9880    553    283    150       C
ATOM    718  C   ASN A  93     -51.614 -36.048 -38.505  1.00 69.53           C
ANISOU  718  C   ASN A  93     7454   9014   9949    595    250    189       C
ATOM    719  O   ASN A  93     -50.951 -36.155 -39.551  1.00 70.69           O
ANISOU  719  O   ASN A  93     7622   9171  10065    598    203    209       O
ATOM    720  CB  ASN A  93     -49.795 -36.431 -36.813  1.00 71.04           C
ANISOU  720  CB  ASN A  93     7743   9181  10067    540    303    132       C
ATOM    721  CG  ASN A  93     -49.760 -35.044 -36.209  1.00 70.94           C
ANISOU  721  CG  ASN A  93     7740   9127  10086    566    356    125       C
ATOM    722  OD1 ASN A  93     -50.461 -34.144 -36.666  1.00 72.44           O
ANISOU  722  OD1 ASN A  93     7896   9304  10323    604    362    148       O
ATOM    723  ND2 ASN A  93     -48.937 -34.860 -35.185  1.00 69.54           N
ANISOU  723  ND2 ASN A  93     7612   8927   9883    544    394     95       N
ATOM    724  N   PRO A  94     -52.680 -35.234 -38.429  1.00 69.31           N
ANISOU  724  N   PRO A  94     7379   8973   9984    629    274    203       N
ATOM    725  CA  PRO A  94     -53.120 -34.466 -39.612  1.00 68.37           C
ANISOU  725  CA  PRO A  94     7229   8852   9897    671    241    242       C
ATOM    726  C   PRO A  94     -52.177 -33.344 -40.011  1.00 64.07           C
ANISOU  726  C   PRO A  94     6727   8276   9340    694    246    253       C
ATOM    727  O   PRO A  94     -52.298 -32.829 -41.127  1.00 63.67           O
ANISOU  727  O   PRO A  94     6665   8227   9302    724    210    287       O
ATOM    728  CB  PRO A  94     -54.487 -33.898 -39.187  1.00 67.26           C
ANISOU  728  CB  PRO A  94     7026   8701   9828    700    275    249       C
ATOM    729  CG  PRO A  94     -54.824 -34.546 -37.890  1.00 68.48           C
ANISOU  729  CG  PRO A  94     7177   8859   9986    669    322    213       C
ATOM    730  CD  PRO A  94     -53.530 -34.962 -37.260  1.00 71.62           C
ANISOU  730  CD  PRO A  94     7644   9249  10319    632    335    183       C
ATOM    731  N   GLU A  95     -51.257 -32.936 -39.138  1.00 65.33           N
ANISOU  731  N   GLU A  95     6937   8409   9478    680    291    226       N
ATOM    732  CA  GLU A  95     -50.211 -31.997 -39.528  1.00 68.48           C
ANISOU  732  CA  GLU A  95     7382   8779   9859    695    293    234       C
ATOM    733  C   GLU A  95     -49.341 -32.536 -40.656  1.00 63.04           C
ANISOU  733  C   GLU A  95     6721   8111   9121    683    234    250       C
ATOM    734  O   GLU A  95     -48.636 -31.763 -41.311  1.00 60.75           O
ANISOU  734  O   GLU A  95     6459   7802   8821    701    226    267       O
ATOM    735  CB  GLU A  95     -49.335 -31.674 -38.322  1.00 80.23           C
ANISOU  735  CB  GLU A  95     8920  10239  11327    673    346    197       C
ATOM    736  CG  GLU A  95     -49.012 -30.211 -38.145  1.00 92.08           C
ANISOU  736  CG  GLU A  95    10441  11695  12851    701    386    200       C
ATOM    737  CD  GLU A  95     -48.250 -29.955 -36.864  1.00102.15           C
ANISOU  737  CD  GLU A  95    11763  12942  14107    676    438    161       C
ATOM    738  OE1 GLU A  95     -47.330 -29.110 -36.877  1.00102.59           O
ANISOU  738  OE1 GLU A  95    11860  12968  14150    681    453    158       O
ATOM    739  OE2 GLU A  95     -48.568 -30.609 -35.847  1.00108.00           O
ANISOU  739  OE2 GLU A  95    12502  13692  14843    650    464    133       O
ATOM    740  N   ARG A  96     -49.361 -33.843 -40.893  1.00 61.89           N
ANISOU  740  N   ARG A  96     6571   8002   8943    654    196    246       N
ATOM    741  CA  ARG A  96     -48.587 -34.423 -41.980  1.00 61.06           C
ANISOU  741  CA  ARG A  96     6492   7917   8790    643    142    262       C
ATOM    742  C   ARG A  96     -49.253 -34.271 -43.339  1.00 60.73           C
ANISOU  742  C   ARG A  96     6418   7890   8766    672     92    302       C
ATOM    743  O   ARG A  96     -48.663 -34.682 -44.343  1.00 68.88           O
ANISOU  743  O   ARG A  96     7474   8939   9760    666     46    318       O
ATOM    744  CB  ARG A  96     -48.328 -35.906 -41.705  1.00 58.98           C
ANISOU  744  CB  ARG A  96     6239   7685   8484    599    122    241       C
ATOM    745  CG  ARG A  96     -47.675 -36.174 -40.364  1.00 54.16           C
ANISOU  745  CG  ARG A  96     5663   7062   7853    568    166    201       C
ATOM    746  CD  ARG A  96     -47.359 -37.665 -40.193  1.00 51.80           C
ANISOU  746  CD  ARG A  96     5378   6794   7510    526    142    184       C
ATOM    747  NE  ARG A  96     -46.546 -37.916 -39.008  1.00 51.59           N
ANISOU  747  NE  ARG A  96     5391   6754   7456    496    178    149       N
ATOM    748  CZ  ARG A  96     -45.222 -37.806 -38.981  1.00 55.02           C
ANISOU  748  CZ  ARG A  96     5877   7176   7853    483    177    140       C
ATOM    749  NH1 ARG A  96     -44.562 -37.463 -40.079  1.00 58.05           N
ANISOU  749  NH1 ARG A  96     6277   7557   8221    498    147    162       N
ATOM    750  NH2 ARG A  96     -44.554 -38.042 -37.865  1.00 56.84           N
ANISOU  750  NH2 ARG A  96     6140   7396   8061    456    207    109       N
ATOM    751  N   ILE A  97     -50.460 -33.712 -43.411  1.00 55.48           N
ANISOU  751  N   ILE A  97     5700   7222   8157    703     97    320       N
ATOM    752  CA  ILE A  97     -51.152 -33.629 -44.692  1.00 61.77           C
ANISOU  752  CA  ILE A  97     6464   8036   8970    730     44    360       C
ATOM    753  C   ILE A  97     -50.501 -32.548 -45.547  1.00 57.36           C
ANISOU  753  C   ILE A  97     5937   7452   8406    760     35    386       C
ATOM    754  O   ILE A  97     -50.224 -31.443 -45.070  1.00 60.22           O
ANISOU  754  O   ILE A  97     6314   7778   8790    781     80    382       O
ATOM    755  CB  ILE A  97     -52.651 -33.373 -44.471  1.00 70.04           C
ANISOU  755  CB  ILE A  97     7441   9087  10083    755     52    371       C
ATOM    756  CG1 ILE A  97     -53.294 -34.576 -43.776  1.00 70.81           C
ANISOU  756  CG1 ILE A  97     7508   9214  10182    721     54    348       C
ATOM    757  CG2 ILE A  97     -53.365 -33.073 -45.784  1.00 67.87           C
ANISOU  757  CG2 ILE A  97     7132   8826   9831    788     -3    416       C
ATOM    758  CD  ILE A  97     -54.732 -34.345 -43.380  1.00 71.78           C
ANISOU  758  CD  ILE A  97     7561   9339  10374    742     73    354       C
ATOM    759  N   LEU A  98     -50.225 -32.871 -46.805  1.00 57.77           N
ANISOU  759  N   LEU A  98     6003   7522   8426    762    -22    412       N
ATOM    760  CA  LEU A  98     -49.570 -31.972 -47.742  1.00 55.39           C
ANISOU  760  CA  LEU A  98     5735   7199   8112    788    -35    439       C
ATOM    761  C   LEU A  98     -50.492 -31.694 -48.918  1.00 63.95           C
ANISOU  761  C   LEU A  98     6783   8295   9219    821    -85    482       C
ATOM    762  O   LEU A  98     -51.439 -32.453 -49.164  1.00 64.85           O
ANISOU  762  O   LEU A  98     6853   8440   9346    816   -121    489       O
ATOM    763  CB  LEU A  98     -48.249 -32.560 -48.262  1.00 52.16           C
ANISOU  763  CB  LEU A  98     5384   6797   7636    759    -56    432       C
ATOM    764  CG  LEU A  98     -47.239 -33.119 -47.253  1.00 58.81           C
ANISOU  764  CG  LEU A  98     6265   7637   8445    720    -22    391       C
ATOM    765  CD1 LEU A  98     -46.137 -33.890 -47.959  1.00 54.68           C
ANISOU  765  CD1 LEU A  98     5788   7127   7860    694    -54    390       C
ATOM    766  CD2 LEU A  98     -46.643 -32.026 -46.392  1.00 58.20           C
ANISOU  766  CD2 LEU A  98     6211   7518   8384    729     37    374       C
ATOM    767  N   PRO A  99     -50.248 -30.609 -49.663  1.00 70.83           N
ANISOU  767  N   PRO A  99     7672   9140  10098    856    -90    511       N
ATOM    768  CA  PRO A  99     -51.019 -30.357 -50.888  1.00 76.93           C
ANISOU  768  CA  PRO A  99     8419   9925  10887    887   -144    555       C
ATOM    769  C   PRO A  99     -50.976 -31.543 -51.841  1.00 82.50           C
ANISOU  769  C   PRO A  99     9133  10670  11545    862   -208    565       C
ATOM    770  O   PRO A  99     -49.922 -32.138 -52.079  1.00 82.76           O
ANISOU  770  O   PRO A  99     9216  10710  11521    833   -216    552       O
ATOM    771  CB  PRO A  99     -50.324 -29.133 -51.497  1.00 77.65           C
ANISOU  771  CB  PRO A  99     8551   9979  10973    918   -134    578       C
ATOM    772  CG  PRO A  99     -49.682 -28.448 -50.352  1.00 74.18           C
ANISOU  772  CG  PRO A  99     8135   9505  10547    914    -64    548       C
ATOM    773  CD  PRO A  99     -49.286 -29.523 -49.386  1.00 72.82           C
ANISOU  773  CD  PRO A  99     7970   9351  10348    868    -44    506       C
ATOM    774  N   GLY A 100     -52.137 -31.869 -52.403  1.00 85.14           N
ANISOU  774  N   GLY A 100     9416  11030  11904    874   -255    589       N
ATOM    775  CA  GLY A 100     -52.270 -33.010 -53.281  1.00 85.75           C
ANISOU  775  CA  GLY A 100     9495  11145  11939    850   -318    598       C
ATOM    776  C   GLY A 100     -52.576 -34.321 -52.592  1.00 84.73           C
ANISOU  776  C   GLY A 100     9344  11048  11802    809   -320    566       C
ATOM    777  O   GLY A 100     -52.553 -35.367 -53.253  1.00 85.93           O
ANISOU  777  O   GLY A 100     9505  11230  11914    783   -368    568       O
ATOM    778  N   GLY A 101     -52.853 -34.306 -51.290  1.00 80.10           N
ANISOU  778  N   GLY A 101     8731  10453  11250    801   -266    536       N
ATOM    779  CA  GLY A 101     -53.174 -35.527 -50.582  1.00 77.97           C
ANISOU  779  CA  GLY A 101     8440  10211  10974    762   -264    506       C
ATOM    780  C   GLY A 101     -51.985 -36.363 -50.172  1.00 75.51           C
ANISOU  780  C   GLY A 101     8184   9903  10603    720   -248    473       C
ATOM    781  O   GLY A 101     -52.152 -37.549 -49.868  1.00 79.48           O
ANISOU  781  O   GLY A 101     8678  10432  11087    685   -260    453       O
ATOM    782  N   TYR A 102     -50.788 -35.785 -50.158  1.00 67.34           N
ANISOU  782  N   TYR A 102     7204   8841   9539    723   -222    468       N
ATOM    783  CA  TYR A 102     -49.587 -36.476 -49.726  1.00 62.65           C
ANISOU  783  CA  TYR A 102     6663   8248   8894    686   -205    438       C
ATOM    784  C   TYR A 102     -49.470 -36.470 -48.204  1.00 56.38           C
ANISOU  784  C   TYR A 102     5864   7440   8118    670   -144    400       C
ATOM    785  O   TYR A 102     -50.019 -35.604 -47.515  1.00 54.33           O
ANISOU  785  O   TYR A 102     5576   7159   7906    693   -105    398       O
ATOM    786  CB  TYR A 102     -48.344 -35.823 -50.315  1.00 71.36           C
ANISOU  786  CB  TYR A 102     7824   9327   9962    695   -200    447       C
ATOM    787  CG  TYR A 102     -48.055 -36.187 -51.744  1.00 79.29           C
ANISOU  787  CG  TYR A 102     8854  10347  10926    695   -257    474       C
ATOM    788  CD1 TYR A 102     -48.724 -35.561 -52.789  1.00 83.81           C
ANISOU  788  CD1 TYR A 102     9408  10919  11515    729   -294    513       C
ATOM    789  CD2 TYR A 102     -47.095 -37.140 -52.053  1.00 82.80           C
ANISOU  789  CD2 TYR A 102     9344  10805  11312    662   -272    461       C
ATOM    790  CE1 TYR A 102     -48.454 -35.883 -54.102  1.00 88.44           C
ANISOU  790  CE1 TYR A 102    10024  11519  12060    728   -346    538       C
ATOM    791  CE2 TYR A 102     -46.815 -37.469 -53.360  1.00 85.71           C
ANISOU  791  CE2 TYR A 102     9740  11186  11641    661   -321    484       C
ATOM    792  CZ  TYR A 102     -47.497 -36.840 -54.385  1.00 89.71           C
ANISOU  792  CZ  TYR A 102    10231  11692  12163    693   -357    522       C
ATOM    793  OH  TYR A 102     -47.212 -37.171 -55.694  1.00 94.26           O
ANISOU  793  OH  TYR A 102    10840  12280  12695    692   -406    546       O
ATOM    794  N   VAL A 103     -48.712 -37.444 -47.689  1.00 47.44           N
ANISOU  794  N   VAL A 103     4764   6319   6944    630   -136    371       N
ATOM    795  CA  VAL A 103     -48.410 -37.571 -46.268  1.00 51.92           C
ANISOU  795  CA  VAL A 103     5339   6874   7515    609    -83    334       C
ATOM    796  C   VAL A 103     -46.917 -37.339 -46.053  1.00 58.90           C
ANISOU  796  C   VAL A 103     6284   7737   8360    597    -60    318       C
ATOM    797  O   VAL A 103     -46.084 -37.888 -46.787  1.00 59.91           O
ANISOU  797  O   VAL A 103     6448   7875   8442    582    -90    323       O
ATOM    798  CB  VAL A 103     -48.843 -38.945 -45.729  1.00 58.20           C
ANISOU  798  CB  VAL A 103     6116   7699   8297    572    -91    312       C
ATOM    799  CG1 VAL A 103     -48.836 -38.971 -44.204  1.00 58.43           C
ANISOU  799  CG1 VAL A 103     6145   7715   8341    556    -34    277       C
ATOM    800  CG2 VAL A 103     -50.217 -39.271 -46.251  1.00 58.21           C
ANISOU  800  CG2 VAL A 103     6059   7725   8331    583   -126    332       C
ATOM    801  N   TYR A 104     -46.581 -36.524 -45.049  1.00 59.27           N
ANISOU  801  N   TYR A 104     6342   7753   8426    602     -7    300       N
ATOM    802  CA  TYR A 104     -45.191 -36.224 -44.716  1.00 59.88           C
ANISOU  802  CA  TYR A 104     6472   7807   8470    589     17    283       C
ATOM    803  C   TYR A 104     -44.673 -37.314 -43.787  1.00 63.43           C
ANISOU  803  C   TYR A 104     6942   8269   8888    547     29    248       C
ATOM    804  O   TYR A 104     -45.093 -37.407 -42.625  1.00 62.77           O
ANISOU  804  O   TYR A 104     6845   8182   8823    536     64    224       O
ATOM    805  CB  TYR A 104     -45.043 -34.846 -44.067  1.00 56.35           C
ANISOU  805  CB  TYR A 104     6033   7321   8057    612     67    278       C
ATOM    806  CG  TYR A 104     -43.595 -34.517 -43.768  1.00 55.29           C
ANISOU  806  CG  TYR A 104     5952   7164   7892    598     89    262       C
ATOM    807  CD1 TYR A 104     -42.752 -34.055 -44.777  1.00 58.08           C
ANISOU  807  CD1 TYR A 104     6336   7507   8225    609     70    282       C
ATOM    808  CD2 TYR A 104     -43.059 -34.694 -42.492  1.00 45.85           C
ANISOU  808  CD2 TYR A 104     4777   5957   6686    571    127    226       C
ATOM    809  CE1 TYR A 104     -41.423 -33.766 -44.526  1.00 59.25           C
ANISOU  809  CE1 TYR A 104     6531   7635   8348    595     90    267       C
ATOM    810  CE2 TYR A 104     -41.724 -34.403 -42.234  1.00 51.35           C
ANISOU  810  CE2 TYR A 104     5521   6634   7356    556    143    211       C
ATOM    811  CZ  TYR A 104     -40.914 -33.944 -43.263  1.00 58.65           C
ANISOU  811  CZ  TYR A 104     6471   7548   8264    568    124    232       C
ATOM    812  OH  TYR A 104     -39.589 -33.649 -43.051  1.00 61.99           O
ANISOU  812  OH  TYR A 104     6937   7952   8664    554    139    219       O
ATOM    813  N   LEU A 105     -43.749 -38.133 -44.287  1.00 59.10           N
ANISOU  813  N   LEU A 105     6428   7735   8292    525      1    246       N
ATOM    814  CA  LEU A 105     -43.205 -39.233 -43.493  1.00 64.85           C
ANISOU  814  CA  LEU A 105     7177   8476   8988    486      7    216       C
ATOM    815  C   LEU A 105     -41.689 -39.197 -43.382  1.00 62.64           C
ANISOU  815  C   LEU A 105     6948   8181   8671    470     16    203       C
ATOM    816  O   LEU A 105     -41.105 -40.153 -42.851  1.00 59.51           O
ANISOU  816  O   LEU A 105     6573   7795   8244    438     15    181       O
ATOM    817  CB  LEU A 105     -43.633 -40.587 -44.071  1.00 68.79           C
ANISOU  817  CB  LEU A 105     7663   9012   9463    466    -37    221       C
ATOM    818  CG  LEU A 105     -43.564 -40.804 -45.587  1.00 74.27           C
ANISOU  818  CG  LEU A 105     8362   9721  10137    476    -87    250       C
ATOM    819  CD1 LEU A 105     -42.172 -40.567 -46.175  1.00 77.68           C
ANISOU  819  CD1 LEU A 105     8844  10139  10534    476    -91    255       C
ATOM    820  CD2 LEU A 105     -44.046 -42.213 -45.911  1.00 76.91           C
ANISOU  820  CD2 LEU A 105     8683  10089  10448    451   -124    248       C
ATOM    821  N   THR A 106     -41.033 -38.138 -43.873  1.00 60.23           N
ANISOU  821  N   THR A 106     6663   7850   8370    491     24    217       N
ATOM    822  CA  THR A 106     -39.588 -38.194 -44.016  1.00 66.18           C
ANISOU  822  CA  THR A 106     7463   8594   9089    476     25    210       C
ATOM    823  C   THR A 106     -38.898 -38.000 -42.670  1.00 68.17           C
ANISOU  823  C   THR A 106     7736   8827   9340    457     65    177       C
ATOM    824  O   THR A 106     -37.742 -38.396 -42.508  1.00 77.23           O
ANISOU  824  O   THR A 106     8917   9971  10456    435     64    164       O
ATOM    825  CB  THR A 106     -39.115 -37.164 -45.045  1.00 69.54           C
ANISOU  825  CB  THR A 106     7904   8999   9519    503     20    236       C
ATOM    826  OG1 THR A 106     -38.976 -35.882 -44.419  1.00 78.43           O
ANISOU  826  OG1 THR A 106     9034  10091  10675    520     61    230       O
ATOM    827  CG2 THR A 106     -40.149 -37.052 -46.146  1.00 67.05           C
ANISOU  827  CG2 THR A 106     7560   8699   9219    530    -13    269       C
ATOM    828  N   ASP A 107     -39.597 -37.424 -41.694  1.00 62.71           N
ANISOU  828  N   ASP A 107     7025   8120   8680    463    100    164       N
ATOM    829  CA  ASP A 107     -39.048 -37.459 -40.343  1.00 65.62           C
ANISOU  829  CA  ASP A 107     7416   8476   9042    439    134    131       C
ATOM    830  C   ASP A 107     -38.965 -38.893 -39.826  1.00 73.35           C
ANISOU  830  C   ASP A 107     8400   9481   9990    405    119    112       C
ATOM    831  O   ASP A 107     -38.016 -39.236 -39.118  1.00 75.22           O
ANISOU  831  O   ASP A 107     8667   9711  10201    380    129     90       O
ATOM    832  CB  ASP A 107     -39.872 -36.581 -39.393  1.00 64.94           C
ANISOU  832  CB  ASP A 107     7310   8368   8995    452    177    120       C
ATOM    833  CG  ASP A 107     -41.310 -37.025 -39.287  1.00 71.41           C
ANISOU  833  CG  ASP A 107     8085   9207   9839    459    174    125       C
ATOM    834  OD1 ASP A 107     -41.861 -37.484 -40.305  1.00 72.99           O
ANISOU  834  OD1 ASP A 107     8261   9431  10040    470    137    149       O
ATOM    835  OD2 ASP A 107     -41.897 -36.912 -38.187  1.00 76.76           O
ANISOU  835  OD2 ASP A 107     8753   9878  10537    454    210    105       O
ATOM    836  N   ILE A 108     -39.916 -39.751 -40.208  1.00 73.83           N
ANISOU  836  N   ILE A 108     8430   9570  10052    403     95    121       N
ATOM    837  CA  ILE A 108     -39.927 -41.118 -39.695  1.00 73.94           C
ANISOU  837  CA  ILE A 108     8448   9607  10038    371     83    103       C
ATOM    838  C   ILE A 108     -38.855 -41.960 -40.374  1.00 69.00           C
ANISOU  838  C   ILE A 108     7853   8995   9371    354     50    106       C
ATOM    839  O   ILE A 108     -38.115 -42.695 -39.711  1.00 67.80           O
ANISOU  839  O   ILE A 108     7725   8844   9190    326     53     86       O
ATOM    840  CB  ILE A 108     -41.326 -41.740 -39.855  1.00 80.22           C
ANISOU  840  CB  ILE A 108     9201  10427  10852    373     69    111       C
ATOM    841  CG1 ILE A 108     -42.413 -40.743 -39.441  1.00 83.17           C
ANISOU  841  CG1 ILE A 108     9539  10786  11274    398    101    114       C
ATOM    842  CG2 ILE A 108     -41.441 -42.985 -39.005  1.00 83.43           C
ANISOU  842  CG2 ILE A 108     9612  10851  11237    339     71     87       C
ATOM    843  CD  ILE A 108     -42.280 -40.262 -38.007  1.00 84.90           C
ANISOU  843  CD  ILE A 108     9772  10981  11503    388    151     86       C
ATOM    844  N   LEU A 109     -38.744 -41.865 -41.698  1.00 68.18           N
ANISOU  844  N   LEU A 109     7748   8897   9261    371     20    132       N
ATOM    845  CA  LEU A 109     -37.673 -42.534 -42.423  1.00 70.97           C
ANISOU  845  CA  LEU A 109     8131   9259   9577    358     -7    137       C
ATOM    846  C   LEU A 109     -36.280 -42.064 -42.011  1.00 70.60           C
ANISOU  846  C   LEU A 109     8120   9188   9517    350     13    124       C
ATOM    847  O   LEU A 109     -35.296 -42.617 -42.517  1.00 71.96           O
ANISOU  847  O   LEU A 109     8317   9363   9659    339     -5    126       O
ATOM    848  CB  LEU A 109     -37.843 -42.320 -43.926  1.00 71.61           C
ANISOU  848  CB  LEU A 109     8206   9346   9655    380    -38    169       C
ATOM    849  CG  LEU A 109     -39.133 -42.798 -44.589  1.00 76.15           C
ANISOU  849  CG  LEU A 109     8748   9947  10240    388    -68    186       C
ATOM    850  CD1 LEU A 109     -39.154 -42.349 -46.047  1.00 77.32           C
ANISOU  850  CD1 LEU A 109     8898  10095  10384    412    -97    218       C
ATOM    851  CD2 LEU A 109     -39.282 -44.309 -44.486  1.00 75.89           C
ANISOU  851  CD2 LEU A 109     8715   9941  10179    358    -90    174       C
ATOM    852  N   GLY A 110     -36.164 -41.065 -41.136  1.00 64.99           N
ANISOU  852  N   GLY A 110     7413   8452   8829    356     49    112       N
ATOM    853  CA  GLY A 110     -34.866 -40.588 -40.710  1.00 57.54           C
ANISOU  853  CA  GLY A 110     6502   7485   7876    347     66     99       C
ATOM    854  C   GLY A 110     -34.464 -40.990 -39.304  1.00 57.56           C
ANISOU  854  C   GLY A 110     6520   7483   7867    319     85     68       C
ATOM    855  O   GLY A 110     -33.282 -40.902 -38.964  1.00 66.98           O
ANISOU  855  O   GLY A 110     7741   8663   9045    305     91     56       O
ATOM    856  N   LYS A 111     -35.414 -41.427 -38.474  1.00 51.24           N
ANISOU  856  N   LYS A 111     5702   6692   7073    309     96     54       N
ATOM    857  CA  LYS A 111     -35.070 -41.733 -37.086  1.00 55.19           C
ANISOU  857  CA  LYS A 111     6222   7186   7562    283    117     25       C
ATOM    858  C   LYS A 111     -34.410 -43.109 -36.992  1.00 58.36           C
ANISOU  858  C   LYS A 111     6642   7607   7926    255     92     16       C
ATOM    859  O   LYS A 111     -34.931 -44.081 -37.543  1.00 53.01           O
ANISOU  859  O   LYS A 111     5950   6954   7237    252     67     25       O
ATOM    860  CB  LYS A 111     -36.300 -41.683 -36.175  1.00 58.47           C
ANISOU  860  CB  LYS A 111     6616   7602   7998    282    143     12       C
ATOM    861  CG  LYS A 111     -37.273 -40.598 -36.523  1.00 67.73           C
ANISOU  861  CG  LYS A 111     7759   8763   9210    314    160     27       C
ATOM    862  CD  LYS A 111     -38.300 -40.363 -35.424  1.00 69.32           C
ANISOU  862  CD  LYS A 111     7945   8958   9436    312    197     11       C
ATOM    863  CE  LYS A 111     -37.625 -40.163 -34.088  1.00 74.75           C
ANISOU  863  CE  LYS A 111     8667   9625  10109    290    227    -19       C
ATOM    864  NZ  LYS A 111     -38.564 -39.570 -33.095  1.00 83.01           N
ANISOU  864  NZ  LYS A 111     9703  10656  11183    294    271    -34       N
ATOM    865  N   PRO A 112     -33.286 -43.233 -36.281  1.00 67.81           N
ANISOU  865  N   PRO A 112     7868   8792   9103    235     96     -2       N
ATOM    866  CA  PRO A 112     -32.553 -44.513 -36.298  1.00 69.12           C
ANISOU  866  CA  PRO A 112     8053   8975   9236    212     70     -7       C
ATOM    867  C   PRO A 112     -33.307 -45.634 -35.621  1.00 65.60           C
ANISOU  867  C   PRO A 112     7601   8548   8777    193     68    -19       C
ATOM    868  O   PRO A 112     -33.322 -46.760 -36.130  1.00 56.90           O
ANISOU  868  O   PRO A 112     6498   7468   7655    184     41    -13       O
ATOM    869  CB  PRO A 112     -31.258 -44.171 -35.552  1.00 71.20           C
ANISOU  869  CB  PRO A 112     8346   9217   9489    197     80    -24       C
ATOM    870  CG  PRO A 112     -31.684 -43.079 -34.563  1.00 66.32           C
ANISOU  870  CG  PRO A 112     7729   8578   8893    200    116    -38       C
ATOM    871  CD  PRO A 112     -32.736 -42.277 -35.296  1.00 66.69           C
ANISOU  871  CD  PRO A 112     7747   8622   8970    230    126    -20       C
ATOM    872  N   SER A 113     -33.934 -45.353 -34.478  1.00 72.05           N
ANISOU  872  N   SER A 113     8416   9356   9603    186     96    -37       N
ATOM    873  CA  SER A 113     -34.681 -46.380 -33.765  1.00 70.03           C
ANISOU  873  CA  SER A 113     8156   9116   9336    166     98    -50       C
ATOM    874  C   SER A 113     -35.808 -46.937 -34.623  1.00 68.62           C
ANISOU  874  C   SER A 113     7944   8962   9167    176     82    -33       C
ATOM    875  O   SER A 113     -36.053 -48.149 -34.630  1.00 74.60           O
ANISOU  875  O   SER A 113     8701   9739   9905    158     65    -35       O
ATOM    876  CB  SER A 113     -35.235 -45.802 -32.466  1.00 76.36           C
ANISOU  876  CB  SER A 113     8962   9902  10150    160    137    -70       C
ATOM    877  OG  SER A 113     -36.136 -44.739 -32.741  1.00 81.84           O
ANISOU  877  OG  SER A 113     9628  10587  10882    185    159    -61       O
ATOM    878  N   VAL A 114     -36.505 -46.067 -35.357  1.00 62.88           N
ANISOU  878  N   VAL A 114     7188   8232   8470    203     86    -16       N
ATOM    879  CA  VAL A 114     -37.628 -46.518 -36.174  1.00 59.24           C
ANISOU  879  CA  VAL A 114     6693   7794   8023    213     68      1       C
ATOM    880  C   VAL A 114     -37.138 -47.346 -37.354  1.00 54.15           C
ANISOU  880  C   VAL A 114     6054   7168   7353    211     27     17       C
ATOM    881  O   VAL A 114     -37.707 -48.398 -37.669  1.00 56.05           O
ANISOU  881  O   VAL A 114     6283   7430   7583    199      6     21       O
ATOM    882  CB  VAL A 114     -38.467 -45.310 -36.630  1.00 59.49           C
ANISOU  882  CB  VAL A 114     6693   7816   8094    244     82     17       C
ATOM    883  CG1 VAL A 114     -39.511 -45.723 -37.677  1.00 57.82           C
ANISOU  883  CG1 VAL A 114     6445   7629   7896    257     54     39       C
ATOM    884  CG2 VAL A 114     -39.123 -44.638 -35.411  1.00 51.39           C
ANISOU  884  CG2 VAL A 114     5659   6772   7093    245    126     -1       C
ATOM    885  N   LEU A 115     -36.064 -46.905 -38.006  1.00 49.19           N
ANISOU  885  N   LEU A 115     5446   6529   6716    220     17     27       N
ATOM    886  CA  LEU A 115     -35.575 -47.611 -39.187  1.00 50.29           C
ANISOU  886  CA  LEU A 115     5593   6682   6832    220    -18     43       C
ATOM    887  C   LEU A 115     -35.075 -49.001 -38.839  1.00 43.98           C
ANISOU  887  C   LEU A 115     4815   5897   6000    192    -33     30       C
ATOM    888  O   LEU A 115     -35.265 -49.948 -39.608  1.00 43.96           O
ANISOU  888  O   LEU A 115     4809   5912   5979    186    -60     39       O
ATOM    889  CB  LEU A 115     -34.446 -46.825 -39.841  1.00 55.45           C
ANISOU  889  CB  LEU A 115     6266   7319   7484    234    -20     53       C
ATOM    890  CG  LEU A 115     -34.793 -46.028 -41.078  1.00 57.54           C
ANISOU  890  CG  LEU A 115     6516   7582   7765    263    -30     80       C
ATOM    891  CD1 LEU A 115     -33.571 -45.258 -41.449  1.00 61.28           C
ANISOU  891  CD1 LEU A 115     7013   8034   8236    272    -24     85       C
ATOM    892  CD2 LEU A 115     -35.206 -46.951 -42.196  1.00 53.14           C
ANISOU  892  CD2 LEU A 115     5952   7049   7191    263    -66     96       C
ATOM    893  N   SER A 116     -34.404 -49.140 -37.696  1.00 45.92           N
ANISOU  893  N   SER A 116     5083   6130   6234    174    -16      9       N
ATOM    894  CA  SER A 116     -33.862 -50.444 -37.344  1.00 52.75           C
ANISOU  894  CA  SER A 116     5970   7006   7068    148    -30     -3       C
ATOM    895  C   SER A 116     -34.972 -51.447 -37.065  1.00 49.90           C
ANISOU  895  C   SER A 116     5593   6664   6702    133    -35     -8       C
ATOM    896  O   SER A 116     -34.804 -52.643 -37.317  1.00 57.14           O
ANISOU  896  O   SER A 116     6521   7595   7594    117    -56     -8       O
ATOM    897  CB  SER A 116     -32.921 -50.323 -36.150  1.00 57.74           C
ANISOU  897  CB  SER A 116     6629   7621   7690    133    -14    -23       C
ATOM    898  OG  SER A 116     -33.449 -49.455 -35.177  1.00 69.81           O
ANISOU  898  OG  SER A 116     8152   9135   9238    135     17    -35       O
ATOM    899  N   LYS A 117     -36.125 -50.978 -36.597  1.00 45.32           N
ANISOU  899  N   LYS A 117     4987   6084   6147    138    -15    -11       N
ATOM    900  CA  LYS A 117     -37.213 -51.899 -36.299  1.00 48.21           C
ANISOU  900  CA  LYS A 117     5336   6469   6512    123    -17    -16       C
ATOM    901  C   LYS A 117     -37.980 -52.282 -37.548  1.00 48.32           C
ANISOU  901  C   LYS A 117     5324   6504   6532    132    -45      3       C
ATOM    902  O   LYS A 117     -38.369 -53.446 -37.700  1.00 49.28           O
ANISOU  902  O   LYS A 117     5443   6643   6637    114    -62      2       O
ATOM    903  CB  LYS A 117     -38.152 -51.291 -35.261  1.00 51.45           C
ANISOU  903  CB  LYS A 117     5728   6871   6949    123     19    -29       C
ATOM    904  CG  LYS A 117     -37.526 -51.240 -33.888  1.00 56.48           C
ANISOU  904  CG  LYS A 117     6396   7490   7572    106     45    -52       C
ATOM    905  CD  LYS A 117     -38.525 -51.576 -32.807  1.00 67.66           C
ANISOU  905  CD  LYS A 117     7804   8909   8996     90     73    -68       C
ATOM    906  CE  LYS A 117     -37.812 -51.895 -31.498  1.00 73.91           C
ANISOU  906  CE  LYS A 117     8635   9686   9760     66     89    -91       C
ATOM    907  NZ  LYS A 117     -38.773 -52.026 -30.363  1.00 77.60           N
ANISOU  907  NZ  LYS A 117     9098  10151  10235     52    124   -107       N
ATOM    908  N   VAL A 118     -38.201 -51.321 -38.448  1.00 45.60           N
ANISOU  908  N   VAL A 118     4960   6156   6210    159    -51     22       N
ATOM    909  CA  VAL A 118     -38.758 -51.637 -39.758  1.00 44.85           C
ANISOU  909  CA  VAL A 118     4846   6080   6115    168    -84     43       C
ATOM    910  C   VAL A 118     -37.828 -52.574 -40.515  1.00 45.92           C
ANISOU  910  C   VAL A 118     5012   6223   6214    157   -113     48       C
ATOM    911  O   VAL A 118     -38.276 -53.529 -41.157  1.00 50.70           O
ANISOU  911  O   VAL A 118     5612   6848   6805    147   -139     54       O
ATOM    912  CB  VAL A 118     -39.018 -50.346 -40.558  1.00 51.60           C
ANISOU  912  CB  VAL A 118     5681   6926   6997    201    -85     64       C
ATOM    913  CG1 VAL A 118     -39.550 -50.685 -41.933  1.00 47.16           C
ANISOU  913  CG1 VAL A 118     5104   6384   6432    210   -122     87       C
ATOM    914  CG2 VAL A 118     -39.999 -49.415 -39.803  1.00 52.10           C
ANISOU  914  CG2 VAL A 118     5714   6981   7102    214    -54     60       C
ATOM    915  N   GLY A 119     -36.521 -52.314 -40.465  1.00 44.45           N
ANISOU  915  N   GLY A 119     4856   6020   6011    159   -107     45       N
ATOM    916  CA  GLY A 119     -35.592 -53.188 -41.154  1.00 48.94           C
ANISOU  916  CA  GLY A 119     5452   6594   6547    150   -131     48       C
ATOM    917  C   GLY A 119     -35.552 -54.570 -40.539  1.00 52.11           C
ANISOU  917  C   GLY A 119     5868   7006   6925    121   -136     32       C
ATOM    918  O   GLY A 119     -35.469 -55.578 -41.248  1.00 48.75           O
ANISOU  918  O   GLY A 119     5453   6593   6476    111   -160     37       O
ATOM    919  N   LYS A 120     -35.631 -54.636 -39.206  1.00 55.03           N
ANISOU  919  N   LYS A 120     6241   7369   7299    107   -112     13       N
ATOM    920  CA  LYS A 120     -35.669 -55.933 -38.551  1.00 55.63           C
ANISOU  920  CA  LYS A 120     6331   7453   7352     80   -115     -1       C
ATOM    921  C   LYS A 120     -36.943 -56.680 -38.908  1.00 50.04           C
ANISOU  921  C   LYS A 120     5599   6766   6647     70   -129      2       C
ATOM    922  O   LYS A 120     -36.891 -57.871 -39.224  1.00 46.89           O
ANISOU  922  O   LYS A 120     5212   6378   6224     53   -148      1       O
ATOM    923  CB  LYS A 120     -35.539 -55.777 -37.034  1.00 58.53           C
ANISOU  923  CB  LYS A 120     6709   7807   7721     67    -87    -22       C
ATOM    924  CG  LYS A 120     -35.371 -57.110 -36.320  1.00 58.42           C
ANISOU  924  CG  LYS A 120     6717   7798   7680     39    -90    -36       C
ATOM    925  CD  LYS A 120     -35.012 -56.906 -34.860  1.00 61.59           C
ANISOU  925  CD  LYS A 120     7138   8185   8078     26    -65    -55       C
ATOM    926  CE  LYS A 120     -34.343 -58.141 -34.249  1.00 61.70           C
ANISOU  926  CE  LYS A 120     7185   8199   8061      2    -73    -66       C
ATOM    927  NZ  LYS A 120     -34.918 -58.417 -32.897  1.00 68.88           N
ANISOU  927  NZ  LYS A 120     8101   9105   8967    -17    -49    -83       N
ATOM    928  N   LEU A 121     -38.089 -55.992 -38.868  1.00 49.50           N
ANISOU  928  N   LEU A 121     5496   6703   6611     81   -119      7       N
ATOM    929  CA  LEU A 121     -39.350 -56.610 -39.267  1.00 51.48           C
ANISOU  929  CA  LEU A 121     5717   6974   6870     72   -133     12       C
ATOM    930  C   LEU A 121     -39.252 -57.200 -40.669  1.00 55.45           C
ANISOU  930  C   LEU A 121     6224   7490   7353     74   -171     28       C
ATOM    931  O   LEU A 121     -39.568 -58.377 -40.882  1.00 58.64           O
ANISOU  931  O   LEU A 121     6633   7909   7740     53   -189     25       O
ATOM    932  CB  LEU A 121     -40.482 -55.583 -39.180  1.00 53.60           C
ANISOU  932  CB  LEU A 121     5943   7243   7179     90   -118     18       C
ATOM    933  CG  LEU A 121     -41.952 -56.025 -39.091  1.00 54.32           C
ANISOU  933  CG  LEU A 121     5996   7352   7292     80   -120     18       C
ATOM    934  CD1 LEU A 121     -42.825 -54.874 -38.575  1.00 42.18           C
ANISOU  934  CD1 LEU A 121     4421   5806   5798     99    -91     19       C
ATOM    935  CD2 LEU A 121     -42.462 -56.502 -40.447  1.00 57.42           C
ANISOU  935  CD2 LEU A 121     6372   7765   7681     82   -161     37       C
ATOM    936  N   PHE A 122     -38.806 -56.397 -41.642  1.00 55.96           N
ANISOU  936  N   PHE A 122     6290   7550   7421     98   -183     45       N
ATOM    937  CA  PHE A 122     -38.632 -56.909 -43.000  1.00 54.04           C
ANISOU  937  CA  PHE A 122     6058   7318   7157    100   -218     61       C
ATOM    938  C   PHE A 122     -37.714 -58.130 -43.007  1.00 50.76           C
ANISOU  938  C   PHE A 122     5680   6902   6703     78   -226     51       C
ATOM    939  O   PHE A 122     -38.038 -59.170 -43.597  1.00 46.64           O
ANISOU  939  O   PHE A 122     5164   6394   6163     63   -250     53       O
ATOM    940  CB  PHE A 122     -38.065 -55.815 -43.918  1.00 54.11           C
ANISOU  940  CB  PHE A 122     6072   7316   7171    128   -223     79       C
ATOM    941  CG  PHE A 122     -39.073 -54.786 -44.365  1.00 51.98           C
ANISOU  941  CG  PHE A 122     5765   7050   6934    151   -227     96       C
ATOM    942  CD1 PHE A 122     -38.697 -53.461 -44.507  1.00 55.19           C
ANISOU  942  CD1 PHE A 122     6170   7440   7359    178   -213    106       C
ATOM    943  CD2 PHE A 122     -40.374 -55.139 -44.666  1.00 48.30           C
ANISOU  943  CD2 PHE A 122     5266   6603   6481    146   -246    102       C
ATOM    944  CE1 PHE A 122     -39.611 -52.505 -44.935  1.00 62.68           C
ANISOU  944  CE1 PHE A 122     7085   8391   8340    201   -217    123       C
ATOM    945  CE2 PHE A 122     -41.294 -54.187 -45.093  1.00 51.49           C
ANISOU  945  CE2 PHE A 122     5634   7011   6919    169   -252    119       C
ATOM    946  CZ  PHE A 122     -40.913 -52.868 -45.225  1.00 57.90           C
ANISOU  946  CZ  PHE A 122     6445   7805   7749    197   -237    130       C
ATOM    947  N   ALA A 123     -36.553 -58.019 -42.355  1.00 45.06           N
ANISOU  947  N   ALA A 123     4985   6163   5971     78   -208     41       N
ATOM    948  CA  ALA A 123     -35.619 -59.140 -42.347  1.00 51.55           C
ANISOU  948  CA  ALA A 123     5843   6982   6761     61   -216     33       C
ATOM    949  C   ALA A 123     -36.200 -60.350 -41.631  1.00 54.65           C
ANISOU  949  C   ALA A 123     6237   7386   7143     33   -216     18       C
ATOM    950  O   ALA A 123     -35.881 -61.491 -41.978  1.00 53.96           O
ANISOU  950  O   ALA A 123     6171   7302   7028     17   -231     16       O
ATOM    951  CB  ALA A 123     -34.300 -58.735 -41.694  1.00 48.38           C
ANISOU  951  CB  ALA A 123     5466   6562   6357     65   -197     25       C
ATOM    952  N   SER A 124     -37.043 -60.130 -40.626  1.00 52.75           N
ANISOU  952  N   SER A 124     5974   7147   6922     25   -197      8       N
ATOM    953  CA  SER A 124     -37.647 -61.259 -39.937  1.00 50.93           C
ANISOU  953  CA  SER A 124     5745   6925   6682     -2   -194     -5       C
ATOM    954  C   SER A 124     -38.567 -62.029 -40.879  1.00 52.13           C
ANISOU  954  C   SER A 124     5882   7096   6830    -13   -221      3       C
ATOM    955  O   SER A 124     -38.463 -63.255 -41.015  1.00 55.10           O
ANISOU  955  O   SER A 124     6278   7477   7180    -34   -234     -3       O
ATOM    956  CB  SER A 124     -38.392 -60.766 -38.700  1.00 55.19           C
ANISOU  956  CB  SER A 124     6264   7461   7246     -6   -165    -17       C
ATOM    957  OG  SER A 124     -38.966 -61.859 -38.007  1.00 62.76           O
ANISOU  957  OG  SER A 124     7225   8426   8194    -34   -159    -30       O
ATOM    958  N   VAL A 125     -39.418 -61.310 -41.603  1.00 52.97           N
ANISOU  958  N   VAL A 125     5955   7212   6959      3   -232     16       N
ATOM    959  CA  VAL A 125     -40.397 -61.939 -42.483  1.00 54.08           C
ANISOU  959  CA  VAL A 125     6077   7373   7098     -7   -260     25       C
ATOM    960  C   VAL A 125     -39.731 -62.687 -43.642  1.00 53.06           C
ANISOU  960  C   VAL A 125     5979   7246   6935    -11   -290     32       C
ATOM    961  O   VAL A 125     -40.195 -63.758 -44.040  1.00 54.86           O
ANISOU  961  O   VAL A 125     6212   7487   7147    -33   -309     30       O
ATOM    962  CB  VAL A 125     -41.382 -60.867 -42.979  1.00 56.10           C
ANISOU  962  CB  VAL A 125     6289   7637   7389     14   -267     40       C
ATOM    963  CG1 VAL A 125     -42.218 -61.379 -44.145  1.00 57.73           C
ANISOU  963  CG1 VAL A 125     6479   7863   7592      7   -305     53       C
ATOM    964  CG2 VAL A 125     -42.253 -60.428 -41.824  1.00 53.71           C
ANISOU  964  CG2 VAL A 125     5953   7333   7120     11   -237     30       C
ATOM    965  N   PHE A 126     -38.667 -62.129 -44.229  1.00 51.42           N
ANISOU  965  N   PHE A 126     5794   7027   6716      9   -292     42       N
ATOM    966  CA  PHE A 126     -38.004 -62.718 -45.393  1.00 45.58           C
ANISOU  966  CA  PHE A 126     5086   6288   5945      8   -315     50       C
ATOM    967  C   PHE A 126     -36.738 -63.480 -45.022  1.00 45.77           C
ANISOU  967  C   PHE A 126     5150   6297   5942     -2   -304     39       C
ATOM    968  O   PHE A 126     -35.937 -63.803 -45.908  1.00 39.59           O
ANISOU  968  O   PHE A 126     4396   5509   5135      2   -316     45       O
ATOM    969  CB  PHE A 126     -37.653 -61.643 -46.426  1.00 46.44           C
ANISOU  969  CB  PHE A 126     5195   6392   6059     36   -325     69       C
ATOM    970  CG  PHE A 126     -38.825 -60.832 -46.893  1.00 46.89           C
ANISOU  970  CG  PHE A 126     5212   6462   6143     50   -339     84       C
ATOM    971  CD1 PHE A 126     -39.765 -61.375 -47.753  1.00 50.89           C
ANISOU  971  CD1 PHE A 126     5707   6987   6643     39   -371     92       C
ATOM    972  CD2 PHE A 126     -38.973 -59.519 -46.485  1.00 51.31           C
ANISOU  972  CD2 PHE A 126     5748   7014   6735     73   -320     89       C
ATOM    973  CE1 PHE A 126     -40.843 -60.624 -48.180  1.00 54.12           C
ANISOU  973  CE1 PHE A 126     6077   7407   7079     53   -387    107       C
ATOM    974  CE2 PHE A 126     -40.048 -58.762 -46.906  1.00 56.27           C
ANISOU  974  CE2 PHE A 126     6339   7652   7391     87   -333    104       C
ATOM    975  CZ  PHE A 126     -40.983 -59.317 -47.759  1.00 56.09           C
ANISOU  975  CZ  PHE A 126     6301   7648   7362     78   -367    113       C
ATOM    976  N   ALA A 127     -36.565 -63.790 -43.731  1.00 46.47           N
ANISOU  976  N   ALA A 127     5243   6380   6035    -14   -282     23       N
ATOM    977  CA  ALA A 127     -35.356 -64.432 -43.214  1.00 49.87           C
ANISOU  977  CA  ALA A 127     5709   6795   6444    -21   -272     13       C
ATOM    978  C   ALA A 127     -35.007 -65.727 -43.936  1.00 54.27           C
ANISOU  978  C   ALA A 127     6296   7354   6969    -36   -290     12       C
ATOM    979  O   ALA A 127     -33.825 -66.048 -44.095  1.00 58.04           O
ANISOU  979  O   ALA A 127     6804   7819   7429    -32   -287     12       O
ATOM    980  CB  ALA A 127     -35.531 -64.725 -41.721  1.00 56.02           C
ANISOU  980  CB  ALA A 127     6486   7570   7229    -37   -250     -4       C
ATOM    981  N   GLU A 128     -36.001 -66.524 -44.310  1.00 56.49           N
ANISOU  981  N   GLU A 128     6570   7650   7243    -55   -307     11       N
ATOM    982  CA  GLU A 128     -35.737 -67.873 -44.803  1.00 65.81           C
ANISOU  982  CA  GLU A 128     7782   8831   8392    -74   -320      7       C
ATOM    983  C   GLU A 128     -35.867 -67.984 -46.313  1.00 66.71           C
ANISOU  983  C   GLU A 128     7904   8951   8490    -70   -346     20       C
ATOM    984  O   GLU A 128     -35.838 -69.094 -46.855  1.00 68.88           O
ANISOU  984  O   GLU A 128     8204   9227   8739    -87   -360     16       O
ATOM    985  CB  GLU A 128     -36.650 -68.888 -44.108  1.00 73.68           C
ANISOU  985  CB  GLU A 128     8772   9836   9387   -104   -320     -6       C
ATOM    986  CG  GLU A 128     -36.281 -69.139 -42.647  1.00 85.29           C
ANISOU  986  CG  GLU A 128    10251  11295  10860   -113   -294    -20       C
ATOM    987  CD  GLU A 128     -37.329 -68.603 -41.688  1.00 93.43           C
ANISOU  987  CD  GLU A 128    11246  12334  11918   -118   -279    -26       C
ATOM    988  OE1 GLU A 128     -36.967 -67.909 -40.707  1.00 92.25           O
ANISOU  988  OE1 GLU A 128    11093  12174  11782   -109   -257    -31       O
ATOM    989  OE2 GLU A 128     -38.524 -68.877 -41.927  1.00100.24           O
ANISOU  989  OE2 GLU A 128    12085  13212  12790   -132   -289    -26       O
ATOM    990  N   ARG A 129     -36.003 -66.864 -47.005  1.00 63.15           N
ANISOU  990  N   ARG A 129     7437   8505   8054    -47   -353     34       N
ATOM    991  CA  ARG A 129     -35.871 -66.855 -48.449  1.00 60.44           C
ANISOU  991  CA  ARG A 129     7109   8163   7690    -40   -376     48       C
ATOM    992  C   ARG A 129     -34.410 -66.641 -48.831  1.00 64.26           C
ANISOU  992  C   ARG A 129     7627   8629   8161    -22   -363     52       C
ATOM    993  O   ARG A 129     -33.589 -66.185 -48.033  1.00 68.11           O
ANISOU  993  O   ARG A 129     8116   9103   8661    -12   -340     48       O
ATOM    994  CB  ARG A 129     -36.760 -65.775 -49.063  1.00 57.21           C
ANISOU  994  CB  ARG A 129     6668   7767   7302    -24   -391     64       C
ATOM    995  CG  ARG A 129     -38.118 -65.671 -48.393  1.00 58.25           C
ANISOU  995  CG  ARG A 129     6757   7915   7461    -35   -395     59       C
ATOM    996  CD  ARG A 129     -39.200 -65.250 -49.371  1.00 57.01           C
ANISOU  996  CD  ARG A 129     6573   7775   7312    -30   -426     75       C
ATOM    997  NE  ARG A 129     -40.483 -65.058 -48.702  1.00 61.18           N
ANISOU  997  NE  ARG A 129     7055   8318   7874    -38   -426     72       N
ATOM    998  CZ  ARG A 129     -41.547 -64.500 -49.270  1.00 69.04           C
ANISOU  998  CZ  ARG A 129     8014   9328   8889    -31   -449     85       C
ATOM    999  NH1 ARG A 129     -41.487 -64.078 -50.525  1.00 71.09           N
ANISOU  999  NH1 ARG A 129     8283   9591   9136    -16   -476    104       N
ATOM   1000  NH2 ARG A 129     -42.672 -64.358 -48.582  1.00 75.19           N
ANISOU 1000  NH2 ARG A 129     8749  10119   9702    -38   -445     81       N
ATOM   1001  N   GLU A 130     -34.080 -66.999 -50.064  1.00 69.46           N
ANISOU 1001  N   GLU A 130     8313   9285   8793    -21   -378     60       N
ATOM   1002  CA  GLU A 130     -32.721 -66.825 -50.554  1.00 76.97           C
ANISOU 1002  CA  GLU A 130     9295  10217   9731     -5   -364     65       C
ATOM   1003  C   GLU A 130     -32.649 -65.468 -51.245  1.00 73.00           C
ANISOU 1003  C   GLU A 130     8781   9713   9241     21   -366     83       C
ATOM   1004  O   GLU A 130     -33.176 -65.291 -52.348  1.00 69.15           O
ANISOU 1004  O   GLU A 130     8298   9234   8741     24   -387     95       O
ATOM   1005  CB  GLU A 130     -32.325 -67.972 -51.479  1.00 84.14           C
ANISOU 1005  CB  GLU A 130    10245  11121  10603    -18   -374     64       C
ATOM   1006  CG  GLU A 130     -32.277 -69.324 -50.771  1.00 98.95           C
ANISOU 1006  CG  GLU A 130    12136  12995  12467    -42   -370     47       C
ATOM   1007  CD  GLU A 130     -32.771 -70.465 -51.645  1.00112.19           C
ANISOU 1007  CD  GLU A 130    13837  14677  14112    -64   -391     44       C
ATOM   1008  OE1 GLU A 130     -33.672 -70.229 -52.477  1.00116.51           O
ANISOU 1008  OE1 GLU A 130    14376  15239  14653    -67   -416     52       O
ATOM   1009  OE2 GLU A 130     -32.266 -71.599 -51.495  1.00116.08           O
ANISOU 1009  OE2 GLU A 130    14360  15160  14586    -78   -384     33       O
ATOM   1010  N   ILE A 131     -32.026 -64.504 -50.578  1.00 67.69           N
ANISOU 1010  N   ILE A 131     8096   9030   8592     39   -343     84       N
ATOM   1011  CA  ILE A 131     -31.925 -63.136 -51.063  1.00 59.08           C
ANISOU 1011  CA  ILE A 131     6994   7936   7519     64   -340    100       C
ATOM   1012  C   ILE A 131     -30.453 -62.853 -51.329  1.00 50.06           C
ANISOU 1012  C   ILE A 131     5877   6771   6370     79   -319    103       C
ATOM   1013  O   ILE A 131     -29.612 -63.010 -50.434  1.00 49.13           O
ANISOU 1013  O   ILE A 131     5763   6642   6261     77   -299     92       O
ATOM   1014  CB  ILE A 131     -32.528 -62.141 -50.053  1.00 58.21           C
ANISOU 1014  CB  ILE A 131     6844   7829   7444     72   -330     98       C
ATOM   1015  CG1 ILE A 131     -34.050 -62.315 -49.992  1.00 57.95           C
ANISOU 1015  CG1 ILE A 131     6781   7817   7420     61   -351     98       C
ATOM   1016  CG2 ILE A 131     -32.130 -60.695 -50.362  1.00 52.70           C
ANISOU 1016  CG2 ILE A 131     6138   7120   6765    100   -319    112       C
ATOM   1017  CD  ILE A 131     -34.667 -61.696 -48.759  1.00 54.86           C
ANISOU 1017  CD  ILE A 131     6353   7428   7062     63   -335     91       C
ATOM   1018  N   ASP A 132     -30.135 -62.474 -52.565  1.00 45.60           N
ANISOU 1018  N   ASP A 132     5333   6202   5792     92   -324    118       N
ATOM   1019  CA  ASP A 132     -28.796 -61.998 -52.875  1.00 49.95           C
ANISOU 1019  CA  ASP A 132     5904   6732   6343    108   -301    123       C
ATOM   1020  C   ASP A 132     -28.637 -60.500 -52.654  1.00 50.98           C
ANISOU 1020  C   ASP A 132     6012   6854   6502    130   -288    133       C
ATOM   1021  O   ASP A 132     -27.538 -60.051 -52.304  1.00 53.35           O
ANISOU 1021  O   ASP A 132     6318   7138   6816    139   -264    131       O
ATOM   1022  CB  ASP A 132     -28.438 -62.337 -54.317  1.00 65.58           C
ANISOU 1022  CB  ASP A 132     7920   8706   8290    110   -308    134       C
ATOM   1023  CG  ASP A 132     -28.344 -63.830 -54.544  1.00 78.07           C
ANISOU 1023  CG  ASP A 132     9530  10290   9843     90   -315    123       C
ATOM   1024  OD1 ASP A 132     -29.185 -64.370 -55.295  1.00 84.41           O
ANISOU 1024  OD1 ASP A 132    10344  11106  10623     78   -341    126       O
ATOM   1025  OD2 ASP A 132     -27.437 -64.458 -53.955  1.00 88.51           O
ANISOU 1025  OD2 ASP A 132    10863  11600  11166     85   -297    111       O
ATOM   1026  N   VAL A 133     -29.708 -59.719 -52.815  1.00 42.43           N
ANISOU 1026  N   VAL A 133     4906   5784   5433    138   -302    143       N
ATOM   1027  CA  VAL A 133     -29.588 -58.269 -52.861  1.00 42.52           C
ANISOU 1027  CA  VAL A 133     4901   5785   5468    160   -290    155       C
ATOM   1028  C   VAL A 133     -30.934 -57.671 -52.488  1.00 40.26           C
ANISOU 1028  C   VAL A 133     4579   5514   5205    164   -304    159       C
ATOM   1029  O   VAL A 133     -31.989 -58.273 -52.725  1.00 38.10           O
ANISOU 1029  O   VAL A 133     4296   5259   4922    153   -329    160       O
ATOM   1030  CB  VAL A 133     -29.101 -57.796 -54.261  1.00 46.71           C
ANISOU 1030  CB  VAL A 133     5460   6306   5982    176   -291    175       C
ATOM   1031  CG1 VAL A 133     -30.094 -58.178 -55.357  1.00 44.94           C
ANISOU 1031  CG1 VAL A 133     5244   6097   5732    172   -324    187       C
ATOM   1032  CG2 VAL A 133     -28.893 -56.288 -54.296  1.00 49.98           C
ANISOU 1032  CG2 VAL A 133     5861   6707   6422    200   -276    188       C
ATOM   1033  N   VAL A 134     -30.894 -56.501 -51.870  1.00 37.50           N
ANISOU 1033  N   VAL A 134     4207   5155   4886    180   -286    161       N
ATOM   1034  CA  VAL A 134     -32.086 -55.693 -51.635  1.00 41.10           C
ANISOU 1034  CA  VAL A 134     4627   5620   5367    190   -294    169       C
ATOM   1035  C   VAL A 134     -32.090 -54.559 -52.655  1.00 44.06           C
ANISOU 1035  C   VAL A 134     5006   5987   5747    215   -298    192       C
ATOM   1036  O   VAL A 134     -31.045 -53.970 -52.950  1.00 40.94           O
ANISOU 1036  O   VAL A 134     4631   5573   5351    227   -279    198       O
ATOM   1037  CB  VAL A 134     -32.114 -55.161 -50.190  1.00 40.57           C
ANISOU 1037  CB  VAL A 134     4535   5547   5332    189   -270    154       C
ATOM   1038  CG1 VAL A 134     -33.315 -54.238 -49.958  1.00 34.55           C
ANISOU 1038  CG1 VAL A 134     3736   4792   4600    203   -274    162       C
ATOM   1039  CG2 VAL A 134     -32.145 -56.326 -49.199  1.00 36.84           C
ANISOU 1039  CG2 VAL A 134     4062   5083   4852    164   -268    132       C
ATOM   1040  N   MET A 135     -33.256 -54.270 -53.225  1.00 50.01           N
ANISOU 1040  N   MET A 135     5742   6755   6506    222   -323    207       N
ATOM   1041  CA  MET A 135     -33.371 -53.258 -54.264  1.00 50.99           C
ANISOU 1041  CA  MET A 135     5871   6872   6630    246   -331    232       C
ATOM   1042  C   MET A 135     -34.492 -52.280 -53.949  1.00 47.87           C
ANISOU 1042  C   MET A 135     5436   6482   6271    263   -336    242       C
ATOM   1043  O   MET A 135     -35.563 -52.681 -53.485  1.00 45.58           O
ANISOU 1043  O   MET A 135     5116   6210   5994    253   -351    236       O
ATOM   1044  CB  MET A 135     -33.624 -53.900 -55.617  1.00 50.59           C
ANISOU 1044  CB  MET A 135     5846   6831   6543    241   -363    246       C
ATOM   1045  CG  MET A 135     -33.721 -52.924 -56.770  1.00 57.16           C
ANISOU 1045  CG  MET A 135     6691   7657   7371    265   -374    274       C
ATOM   1046  SD  MET A 135     -33.777 -53.782 -58.365  1.00 60.54           S
ANISOU 1046  SD  MET A 135     7162   8093   7747    255   -409    287       S
ATOM   1047  CE  MET A 135     -35.484 -53.546 -58.753  1.00 53.42           C
ANISOU 1047  CE  MET A 135     6226   7215   6857    261   -454    304       C
ATOM   1048  N   THR A 136     -34.245 -51.000 -54.226  1.00 45.01           N
ANISOU 1048  N   THR A 136     5073   6103   5926    288   -323    258       N
ATOM   1049  CA  THR A 136     -35.261 -49.959 -54.112  1.00 44.87           C
ANISOU 1049  CA  THR A 136     5020   6086   5942    309   -328    272       C
ATOM   1050  C   THR A 136     -35.001 -48.915 -55.194  1.00 43.15           C
ANISOU 1050  C   THR A 136     4821   5854   5722    335   -331    299       C
ATOM   1051  O   THR A 136     -33.991 -48.956 -55.896  1.00 43.93           O
ANISOU 1051  O   THR A 136     4958   5940   5795    335   -324    304       O
ATOM   1052  CB  THR A 136     -35.248 -49.319 -52.715  1.00 49.56           C
ANISOU 1052  CB  THR A 136     5587   6669   6574    312   -294    255       C
ATOM   1053  OG1 THR A 136     -36.441 -48.552 -52.517  1.00 53.41           O
ANISOU 1053  OG1 THR A 136     6036   7161   7096    329   -300    266       O
ATOM   1054  CG2 THR A 136     -34.070 -48.407 -52.574  1.00 49.19           C
ANISOU 1054  CG2 THR A 136     5560   6595   6533    324   -262    256       C
ATOM   1055  N   VAL A 137     -35.916 -47.967 -55.327  1.00 46.66           N
ANISOU 1055  N   VAL A 137     5238   6298   6194    357   -340    316       N
ATOM   1056  CA  VAL A 137     -35.737 -46.844 -56.237  1.00 50.77           C
ANISOU 1056  CA  VAL A 137     5772   6801   6716    384   -340    343       C
ATOM   1057  C   VAL A 137     -35.542 -45.584 -55.404  1.00 52.37           C
ANISOU 1057  C   VAL A 137     5958   6982   6960    403   -304    341       C
ATOM   1058  O   VAL A 137     -36.176 -45.420 -54.353  1.00 52.78           O
ANISOU 1058  O   VAL A 137     5973   7038   7044    403   -293    328       O
ATOM   1059  CB  VAL A 137     -36.924 -46.715 -57.212  1.00 54.55           C
ANISOU 1059  CB  VAL A 137     6238   7296   7192    398   -384    370       C
ATOM   1060  CG1 VAL A 137     -38.213 -46.675 -56.445  1.00 60.13           C
ANISOU 1060  CG1 VAL A 137     6891   8018   7936    399   -393    365       C
ATOM   1061  CG2 VAL A 137     -36.778 -45.467 -58.109  1.00 54.45           C
ANISOU 1061  CG2 VAL A 137     6242   7264   7184    428   -384    400       C
ATOM   1062  N   ALA A 138     -34.621 -44.728 -55.841  1.00 53.41           N
ANISOU 1062  N   ALA A 138     6117   7089   7089    418   -283    352       N
ATOM   1063  CA  ALA A 138     -34.427 -43.434 -55.195  1.00 54.71           C
ANISOU 1063  CA  ALA A 138     6269   7229   7290    437   -250    353       C
ATOM   1064  C   ALA A 138     -35.733 -42.641 -55.209  1.00 54.01           C
ANISOU 1064  C   ALA A 138     6143   7144   7234    461   -263    370       C
ATOM   1065  O   ALA A 138     -36.475 -42.660 -56.192  1.00 58.67           O
ANISOU 1065  O   ALA A 138     6731   7745   7814    473   -298    394       O
ATOM   1066  CB  ALA A 138     -33.305 -42.672 -55.904  1.00 51.86           C
ANISOU 1066  CB  ALA A 138     5945   6841   6918    449   -230    366       C
ATOM   1067  N   THR A 139     -36.022 -41.935 -54.118  1.00 56.74           N
ANISOU 1067  N   THR A 139     6460   7478   7619    469   -236    359       N
ATOM   1068  CA  THR A 139     -35.065 -41.643 -53.056  1.00 61.32           C
ANISOU 1068  CA  THR A 139     7048   8039   8211    459   -194    334       C
ATOM   1069  C   THR A 139     -35.451 -42.153 -51.668  1.00 64.27           C
ANISOU 1069  C   THR A 139     7394   8423   8602    440   -180    305       C
ATOM   1070  O   THR A 139     -34.600 -42.644 -50.938  1.00 63.31           O
ANISOU 1070  O   THR A 139     7286   8297   8469    419   -162    282       O
ATOM   1071  CB  THR A 139     -34.807 -40.115 -52.961  1.00 64.94           C
ANISOU 1071  CB  THR A 139     7508   8466   8699    485   -165    345       C
ATOM   1072  OG1 THR A 139     -33.891 -39.719 -53.985  1.00 68.66           O
ANISOU 1072  OG1 THR A 139     8017   8921   9149    493   -163    363       O
ATOM   1073  CG2 THR A 139     -34.213 -39.735 -51.621  1.00 63.75           C
ANISOU 1073  CG2 THR A 139     7353   8297   8570    474   -124    318       C
ATOM   1074  N   LYS A 140     -36.737 -42.066 -51.304  1.00 68.47           N
ANISOU 1074  N   LYS A 140     7888   8967   9161    448   -189    308       N
ATOM   1075  CA  LYS A 140     -37.149 -42.279 -49.918  1.00 67.02           C
ANISOU 1075  CA  LYS A 140     7678   8787   9000    435   -167    282       C
ATOM   1076  C   LYS A 140     -37.165 -43.743 -49.510  1.00 67.44           C
ANISOU 1076  C   LYS A 140     7732   8864   9028    403   -181    261       C
ATOM   1077  O   LYS A 140     -37.175 -44.037 -48.311  1.00 66.36           O
ANISOU 1077  O   LYS A 140     7585   8728   8901    387   -159    236       O
ATOM   1078  CB  LYS A 140     -38.504 -41.636 -49.676  1.00 68.29           C
ANISOU 1078  CB  LYS A 140     7796   8950   9201    456   -168    292       C
ATOM   1079  CG  LYS A 140     -38.423 -40.170 -49.923  1.00 74.21           C
ANISOU 1079  CG  LYS A 140     8547   9673   9978    488   -149    309       C
ATOM   1080  CD  LYS A 140     -39.350 -39.395 -49.020  1.00 73.10           C
ANISOU 1080  CD  LYS A 140     8369   9522   9883    503   -124    305       C
ATOM   1081  CE  LYS A 140     -40.342 -38.611 -49.857  1.00 75.98           C
ANISOU 1081  CE  LYS A 140     8708   9885  10275    537   -143    337       C
ATOM   1082  NZ  LYS A 140     -40.306 -37.130 -49.631  1.00 83.06           N
ANISOU 1082  NZ  LYS A 140     9603  10749  11207    567   -110    346       N
ATOM   1083  N   GLY A 141     -37.187 -44.664 -50.477  1.00 72.20           N
ANISOU 1083  N   GLY A 141     8347   9486   9598    394   -216    271       N
ATOM   1084  CA  GLY A 141     -37.050 -46.066 -50.127  1.00 67.66           C
ANISOU 1084  CA  GLY A 141     7780   8931   8998    362   -227    251       C
ATOM   1085  C   GLY A 141     -35.683 -46.464 -49.605  1.00 59.80           C
ANISOU 1085  C   GLY A 141     6817   7923   7981    344   -205    231       C
ATOM   1086  O   GLY A 141     -35.584 -47.523 -48.989  1.00 60.11           O
ANISOU 1086  O   GLY A 141     6859   7975   8006    319   -206    211       O
ATOM   1087  N   ILE A 142     -34.647 -45.638 -49.810  1.00 52.56           N
ANISOU 1087  N   ILE A 142     5923   6983   7064    355   -185    236       N
ATOM   1088  CA  ILE A 142     -33.243 -45.999 -49.584  1.00 48.05           C
ANISOU 1088  CA  ILE A 142     5384   6400   6472    340   -169    221       C
ATOM   1089  C   ILE A 142     -32.966 -46.255 -48.103  1.00 49.81           C
ANISOU 1089  C   ILE A 142     5600   6619   6706    321   -146    193       C
ATOM   1090  O   ILE A 142     -32.325 -47.264 -47.782  1.00 53.12           O
ANISOU 1090  O   ILE A 142     6036   7045   7103    299   -148    177       O
ATOM   1091  CB  ILE A 142     -32.280 -44.937 -50.158  1.00 40.70           C
ANISOU 1091  CB  ILE A 142     4476   5444   5546    357   -152    235       C
ATOM   1092  CG1 ILE A 142     -32.380 -44.878 -51.686  1.00 46.55           C
ANISOU 1092  CG1 ILE A 142     5233   6188   6267    372   -176    263       C
ATOM   1093  CG2 ILE A 142     -30.793 -45.276 -49.834  1.00 33.53           C
ANISOU 1093  CG2 ILE A 142     3595   4522   4622    341   -134    219       C
ATOM   1094  CD  ILE A 142     -31.443 -43.827 -52.327  1.00 44.84           C
ANISOU 1094  CD  ILE A 142     5042   5944   6052    389   -158    278       C
ATOM   1095  N   PRO A 143     -33.386 -45.401 -47.169  1.00 50.84           N
ANISOU 1095  N   PRO A 143     5711   6739   6868    329   -122    184       N
ATOM   1096  CA  PRO A 143     -33.187 -45.764 -45.754  1.00 50.43           C
ANISOU 1096  CA  PRO A 143     5657   6684   6820    308   -102    156       C
ATOM   1097  C   PRO A 143     -33.764 -47.130 -45.409  1.00 45.15           C
ANISOU 1097  C   PRO A 143     4980   6041   6135    285   -120    144       C
ATOM   1098  O   PRO A 143     -33.064 -47.951 -44.806  1.00 38.11           O
ANISOU 1098  O   PRO A 143     4105   5151   5224    263   -117    126       O
ATOM   1099  CB  PRO A 143     -33.903 -44.631 -45.003  1.00 52.44           C
ANISOU 1099  CB  PRO A 143     5888   6926   7112    323    -77    153       C
ATOM   1100  CG  PRO A 143     -33.890 -43.481 -45.947  1.00 49.78           C
ANISOU 1100  CG  PRO A 143     5551   6573   6789    352    -76    178       C
ATOM   1101  CD  PRO A 143     -34.015 -44.067 -47.305  1.00 52.75           C
ANISOU 1101  CD  PRO A 143     5935   6966   7142    356   -110    199       C
ATOM   1102  N   LEU A 144     -35.018 -47.398 -45.793  1.00 48.48           N
ANISOU 1102  N   LEU A 144     5376   6481   6563    290   -139    154       N
ATOM   1103  CA  LEU A 144     -35.631 -48.696 -45.526  1.00 52.69           C
ANISOU 1103  CA  LEU A 144     5901   7038   7082    268   -155    144       C
ATOM   1104  C   LEU A 144     -34.795 -49.820 -46.105  1.00 52.17           C
ANISOU 1104  C   LEU A 144     5865   6981   6977    251   -175    142       C
ATOM   1105  O   LEU A 144     -34.535 -50.827 -45.436  1.00 50.12           O
ANISOU 1105  O   LEU A 144     5615   6728   6701    227   -174    124       O
ATOM   1106  CB  LEU A 144     -37.039 -48.754 -46.113  1.00 52.97           C
ANISOU 1106  CB  LEU A 144     5903   7091   7130    277   -178    159       C
ATOM   1107  CG  LEU A 144     -38.098 -47.820 -45.550  1.00 59.57           C
ANISOU 1107  CG  LEU A 144     6702   7923   8008    294   -161    161       C
ATOM   1108  CD1 LEU A 144     -39.470 -48.229 -46.069  1.00 62.81           C
ANISOU 1108  CD1 LEU A 144     7078   8356   8429    296   -188    174       C
ATOM   1109  CD2 LEU A 144     -38.064 -47.804 -44.025  1.00 60.19           C
ANISOU 1109  CD2 LEU A 144     6777   7993   8099    280   -126    135       C
ATOM   1110  N   ALA A 145     -34.383 -49.671 -47.363  1.00 50.77           N
ANISOU 1110  N   ALA A 145     5704   6801   6784    263   -192    162       N
ATOM   1111  CA  ALA A 145     -33.635 -50.725 -48.029  1.00 45.69           C
ANISOU 1111  CA  ALA A 145     5091   6165   6106    248   -209    162       C
ATOM   1112  C   ALA A 145     -32.356 -51.045 -47.278  1.00 42.38           C
ANISOU 1112  C   ALA A 145     4694   5731   5676    234   -189    143       C
ATOM   1113  O   ALA A 145     -31.984 -52.216 -47.165  1.00 46.15           O
ANISOU 1113  O   ALA A 145     5188   6218   6130    214   -197    132       O
ATOM   1114  CB  ALA A 145     -33.332 -50.314 -49.476  1.00 41.76           C
ANISOU 1114  CB  ALA A 145     4611   5663   5595    266   -224    186       C
ATOM   1115  N   TYR A 146     -31.692 -50.032 -46.729  1.00 47.32           N
ANISOU 1115  N   TYR A 146     5322   6336   6320    244   -163    139       N
ATOM   1116  CA  TYR A 146     -30.443 -50.282 -46.020  1.00 54.53           C
ANISOU 1116  CA  TYR A 146     6256   7237   7227    230   -147    123       C
ATOM   1117  C   TYR A 146     -30.667 -50.900 -44.650  1.00 45.45           C
ANISOU 1117  C   TYR A 146     5099   6093   6078    210   -139     99       C
ATOM   1118  O   TYR A 146     -29.842 -51.701 -44.200  1.00 40.74           O
ANISOU 1118  O   TYR A 146     4521   5495   5465    192   -139     86       O
ATOM   1119  CB  TYR A 146     -29.634 -48.994 -45.900  1.00 66.16           C
ANISOU 1119  CB  TYR A 146     7734   8684   8719    245   -123    126       C
ATOM   1120  CG  TYR A 146     -28.622 -48.957 -47.005  1.00 82.75           C
ANISOU 1120  CG  TYR A 146     9859  10777  10806    252   -127    140       C
ATOM   1121  CD1 TYR A 146     -27.639 -49.937 -47.097  1.00 92.27           C
ANISOU 1121  CD1 TYR A 146    11086  11983  11989    237   -131    132       C
ATOM   1122  CD2 TYR A 146     -28.694 -48.005 -48.004  1.00 88.87           C
ANISOU 1122  CD2 TYR A 146    10636  11543  11589    275   -125    161       C
ATOM   1123  CE1 TYR A 146     -26.728 -49.939 -48.134  1.00 98.30           C
ANISOU 1123  CE1 TYR A 146    11871  12738  12739    244   -131    145       C
ATOM   1124  CE2 TYR A 146     -27.796 -47.996 -49.036  1.00 96.21           C
ANISOU 1124  CE2 TYR A 146    11590  12464  12503    280   -126    174       C
ATOM   1125  CZ  TYR A 146     -26.809 -48.960 -49.102  1.00101.90           C
ANISOU 1125  CZ  TYR A 146    12331  13185  13203    265   -127    165       C
ATOM   1126  OH  TYR A 146     -25.913 -48.933 -50.148  1.00105.95           O
ANISOU 1126  OH  TYR A 146    12868  13687  13703    271   -124    178       O
ATOM   1127  N   ALA A 147     -31.749 -50.532 -43.966  1.00 40.78           N
ANISOU 1127  N   ALA A 147     4482   5505   5506    211   -131     94       N
ATOM   1128  CA  ALA A 147     -32.029 -51.146 -42.676  1.00 43.98           C
ANISOU 1128  CA  ALA A 147     4884   5916   5911    190   -122     72       C
ATOM   1129  C   ALA A 147     -32.290 -52.631 -42.862  1.00 47.99           C
ANISOU 1129  C   ALA A 147     5398   6443   6393    171   -143     68       C
ATOM   1130  O   ALA A 147     -31.688 -53.478 -42.189  1.00 49.42           O
ANISOU 1130  O   ALA A 147     5597   6624   6556    151   -142     53       O
ATOM   1131  CB  ALA A 147     -33.223 -50.454 -42.011  1.00 33.23           C
ANISOU 1131  CB  ALA A 147     3494   4555   4578    197   -106     68       C
ATOM   1132  N   ALA A 148     -33.153 -52.963 -43.824  1.00 45.37           N
ANISOU 1132  N   ALA A 148     5054   6128   6056    175   -165     82       N
ATOM   1133  CA  ALA A 148     -33.437 -54.359 -44.116  1.00 37.15           C
ANISOU 1133  CA  ALA A 148     4020   5105   4990    156   -187     79       C
ATOM   1134  C   ALA A 148     -32.174 -55.097 -44.537  1.00 38.56           C
ANISOU 1134  C   ALA A 148     4232   5278   5141    148   -194     78       C
ATOM   1135  O   ALA A 148     -31.907 -56.202 -44.057  1.00 42.28           O
ANISOU 1135  O   ALA A 148     4718   5754   5594    128   -197     65       O
ATOM   1136  CB  ALA A 148     -34.519 -54.442 -45.191  1.00 36.97           C
ANISOU 1136  CB  ALA A 148     3979   5100   4969    164   -211     97       C
ATOM   1137  N   ALA A 149     -31.344 -54.482 -45.388  1.00 39.40           N
ANISOU 1137  N   ALA A 149     4352   5372   5245    165   -193     91       N
ATOM   1138  CA  ALA A 149     -30.204 -55.222 -45.924  1.00 41.05           C
ANISOU 1138  CA  ALA A 149     4592   5577   5429    159   -199     92       C
ATOM   1139  C   ALA A 149     -29.119 -55.468 -44.882  1.00 39.39           C
ANISOU 1139  C   ALA A 149     4395   5353   5218    147   -183     75       C
ATOM   1140  O   ALA A 149     -28.387 -56.459 -44.983  1.00 39.62           O
ANISOU 1140  O   ALA A 149     4445   5382   5227    136   -188     70       O
ATOM   1141  CB  ALA A 149     -29.606 -54.488 -47.123  1.00 32.79           C
ANISOU 1141  CB  ALA A 149     3558   4520   4382    179   -199    111       C
ATOM   1142  N   SER A 150     -28.968 -54.574 -43.909  1.00 39.03           N
ANISOU 1142  N   SER A 150     4339   5296   5194    151   -163     67       N
ATOM   1143  CA  SER A 150     -27.971 -54.793 -42.862  1.00 43.95           C
ANISOU 1143  CA  SER A 150     4976   5907   5816    139   -152     51       C
ATOM   1144  C   SER A 150     -28.305 -56.017 -42.005  1.00 44.54           C
ANISOU 1144  C   SER A 150     5055   5993   5875    116   -158     35       C
ATOM   1145  O   SER A 150     -27.406 -56.773 -41.626  1.00 47.81           O
ANISOU 1145  O   SER A 150     5488   6402   6275    104   -161     27       O
ATOM   1146  CB  SER A 150     -27.870 -53.547 -41.993  1.00 45.22           C
ANISOU 1146  CB  SER A 150     5127   6053   6003    145   -131     44       C
ATOM   1147  OG  SER A 150     -29.170 -53.195 -41.593  1.00 51.93           O
ANISOU 1147  OG  SER A 150     5954   6911   6865    147   -126     42       O
ATOM   1148  N   TYR A 151     -29.587 -56.233 -41.682  1.00 44.97           N
ANISOU 1148  N   TYR A 151     5092   6061   5932    109   -161     31       N
ATOM   1149  CA  TYR A 151     -29.951 -57.434 -40.930  1.00 43.91           C
ANISOU 1149  CA  TYR A 151     4965   5937   5783     86   -166     18       C
ATOM   1150  C   TYR A 151     -29.814 -58.689 -41.781  1.00 48.93           C
ANISOU 1150  C   TYR A 151     5617   6583   6393     78   -186     23       C
ATOM   1151  O   TYR A 151     -29.528 -59.771 -41.256  1.00 47.15           O
ANISOU 1151  O   TYR A 151     5407   6358   6149     60   -190     13       O
ATOM   1152  CB  TYR A 151     -31.381 -57.342 -40.410  1.00 41.34           C
ANISOU 1152  CB  TYR A 151     4616   5624   5469     80   -161     13       C
ATOM   1153  CG  TYR A 151     -31.600 -56.378 -39.265  1.00 44.23           C
ANISOU 1153  CG  TYR A 151     4970   5978   5856     82   -136      2       C
ATOM   1154  CD1 TYR A 151     -32.004 -55.072 -39.504  1.00 39.81           C
ANISOU 1154  CD1 TYR A 151     4391   5412   5323    103   -125     10       C
ATOM   1155  CD2 TYR A 151     -31.429 -56.778 -37.942  1.00 48.20           C
ANISOU 1155  CD2 TYR A 151     5486   6476   6352     64   -124    -16       C
ATOM   1156  CE1 TYR A 151     -32.212 -54.194 -38.480  1.00 44.34           C
ANISOU 1156  CE1 TYR A 151     4957   5974   5915    104   -100     -1       C
ATOM   1157  CE2 TYR A 151     -31.640 -55.884 -36.882  1.00 45.57           C
ANISOU 1157  CE2 TYR A 151     5148   6132   6037     64   -100    -28       C
ATOM   1158  CZ  TYR A 151     -32.034 -54.593 -37.168  1.00 49.00           C
ANISOU 1158  CZ  TYR A 151     5562   6559   6497     85    -88    -20       C
ATOM   1159  OH  TYR A 151     -32.254 -53.667 -36.164  1.00 54.11           O
ANISOU 1159  OH  TYR A 151     6204   7193   7161     86    -62    -32       O
ATOM   1160  N   LEU A 152     -30.038 -58.569 -43.088  1.00 50.96           N
ANISOU 1160  N   LEU A 152     5870   6845   6645     90   -199     39       N
ATOM   1161  CA  LEU A 152     -29.951 -59.696 -44.003  1.00 46.09           C
ANISOU 1161  CA  LEU A 152     5272   6238   6003     82   -218     44       C
ATOM   1162  C   LEU A 152     -28.534 -59.943 -44.505  1.00 48.53           C
ANISOU 1162  C   LEU A 152     5607   6533   6299     87   -216     48       C
ATOM   1163  O   LEU A 152     -28.271 -61.017 -45.057  1.00 50.39           O
ANISOU 1163  O   LEU A 152     5863   6772   6513     79   -227     48       O
ATOM   1164  CB  LEU A 152     -30.895 -59.475 -45.189  1.00 46.10           C
ANISOU 1164  CB  LEU A 152     5261   6252   6004     91   -234     60       C
ATOM   1165  CG  LEU A 152     -32.392 -59.523 -44.850  1.00 50.33           C
ANISOU 1165  CG  LEU A 152     5768   6804   6551     83   -241     57       C
ATOM   1166  CD1 LEU A 152     -33.225 -59.020 -46.030  1.00 45.35           C
ANISOU 1166  CD1 LEU A 152     5122   6185   5925     97   -259     75       C
ATOM   1167  CD2 LEU A 152     -32.820 -60.967 -44.448  1.00 51.33           C
ANISOU 1167  CD2 LEU A 152     5903   6943   6659     56   -250     45       C
ATOM   1168  N   ASN A 153     -27.618 -58.987 -44.321  1.00 51.02           N
ANISOU 1168  N   ASN A 153     5923   6833   6631    101   -201     50       N
ATOM   1169  CA  ASN A 153     -26.225 -59.125 -44.764  1.00 54.95           C
ANISOU 1169  CA  ASN A 153     6441   7316   7123    107   -196     53       C
ATOM   1170  C   ASN A 153     -26.138 -59.263 -46.289  1.00 53.21           C
ANISOU 1170  C   ASN A 153     6234   7097   6888    117   -205     69       C
ATOM   1171  O   ASN A 153     -25.527 -60.185 -46.830  1.00 60.75           O
ANISOU 1171  O   ASN A 153     7210   8049   7823    112   -209     70       O
ATOM   1172  CB  ASN A 153     -25.545 -60.298 -44.053  1.00 59.15           C
ANISOU 1172  CB  ASN A 153     6990   7844   7641     90   -198     41       C
ATOM   1173  CG  ASN A 153     -24.067 -60.398 -44.363  1.00 71.45           C
ANISOU 1173  CG  ASN A 153     8563   9385   9198     97   -191     44       C
ATOM   1174  OD1 ASN A 153     -23.589 -61.432 -44.854  1.00 77.22           O
ANISOU 1174  OD1 ASN A 153     9314  10115   9912     93   -196     45       O
ATOM   1175  ND2 ASN A 153     -23.332 -59.320 -44.095  1.00 74.31           N
ANISOU 1175  ND2 ASN A 153     8919   9735   9583    108   -178     45       N
ATOM   1176  N   VAL A 154     -26.776 -58.338 -46.997  1.00 48.32           N
ANISOU 1176  N   VAL A 154     5602   6480   6276    131   -207     83       N
ATOM   1177  CA  VAL A 154     -26.765 -58.381 -48.460  1.00 46.68           C
ANISOU 1177  CA  VAL A 154     5410   6275   6053    141   -216     99       C
ATOM   1178  C   VAL A 154     -26.606 -56.973 -48.999  1.00 49.46           C
ANISOU 1178  C   VAL A 154     5755   6616   6423    163   -206    113       C
ATOM   1179  O   VAL A 154     -26.998 -55.989 -48.358  1.00 44.28           O
ANISOU 1179  O   VAL A 154     5077   5958   5791    170   -198    112       O
ATOM   1180  CB  VAL A 154     -28.051 -59.026 -49.029  1.00 44.37           C
ANISOU 1180  CB  VAL A 154     5114   6002   5743    132   -240    103       C
ATOM   1181  CG1 VAL A 154     -28.128 -60.528 -48.636  1.00 39.94           C
ANISOU 1181  CG1 VAL A 154     4565   5449   5161    109   -249     89       C
ATOM   1182  CG2 VAL A 154     -29.285 -58.284 -48.585  1.00 45.14           C
ANISOU 1182  CG2 VAL A 154     5180   6111   5861    136   -245    104       C
ATOM   1183  N   PRO A 155     -25.991 -56.841 -50.172  1.00 47.55           N
ANISOU 1183  N   PRO A 155     5533   6365   6168    173   -204    127       N
ATOM   1184  CA  PRO A 155     -25.829 -55.506 -50.766  1.00 44.98           C
ANISOU 1184  CA  PRO A 155     5205   6028   5857    194   -194    143       C
ATOM   1185  C   PRO A 155     -27.175 -54.871 -51.065  1.00 46.14           C
ANISOU 1185  C   PRO A 155     5332   6187   6010    203   -209    154       C
ATOM   1186  O   PRO A 155     -28.199 -55.549 -51.200  1.00 47.01           O
ANISOU 1186  O   PRO A 155     5437   6317   6109    194   -231    153       O
ATOM   1187  CB  PRO A 155     -25.055 -55.766 -52.064  1.00 42.82           C
ANISOU 1187  CB  PRO A 155     4962   5745   5562    200   -191    155       C
ATOM   1188  CG  PRO A 155     -24.463 -57.151 -51.909  1.00 42.44           C
ANISOU 1188  CG  PRO A 155     4932   5699   5495    184   -192    143       C
ATOM   1189  CD  PRO A 155     -25.408 -57.908 -51.015  1.00 38.86           C
ANISOU 1189  CD  PRO A 155     4463   5263   5038    167   -209    129       C
ATOM   1190  N   VAL A 156     -27.157 -53.540 -51.159  1.00 42.44           N
ANISOU 1190  N   VAL A 156     4854   5707   5564    222   -197    165       N
ATOM   1191  CA  VAL A 156     -28.295 -52.756 -51.627  1.00 46.37           C
ANISOU 1191  CA  VAL A 156     5334   6212   6071    236   -210    180       C
ATOM   1192  C   VAL A 156     -28.018 -52.271 -53.048  1.00 51.50           C
ANISOU 1192  C   VAL A 156     6008   6854   6707    252   -213    203       C
ATOM   1193  O   VAL A 156     -26.902 -51.842 -53.369  1.00 46.59           O
ANISOU 1193  O   VAL A 156     5403   6212   6085    259   -193    207       O
ATOM   1194  CB  VAL A 156     -28.585 -51.562 -50.699  1.00 43.11           C
ANISOU 1194  CB  VAL A 156     4895   5791   5694    247   -193    177       C
ATOM   1195  CG1 VAL A 156     -29.677 -50.684 -51.293  1.00 44.54           C
ANISOU 1195  CG1 VAL A 156     5059   5977   5887    266   -205    196       C
ATOM   1196  CG2 VAL A 156     -29.036 -52.057 -49.372  1.00 40.33           C
ANISOU 1196  CG2 VAL A 156     4523   5448   5352    230   -191    156       C
ATOM   1197  N   VAL A 157     -29.044 -52.343 -53.898  1.00 53.56           N
ANISOU 1197  N   VAL A 157     6267   7129   6954    257   -239    218       N
ATOM   1198  CA  VAL A 157     -29.011 -51.812 -55.252  1.00 47.61           C
ANISOU 1198  CA  VAL A 157     5535   6370   6186    274   -247    242       C
ATOM   1199  C   VAL A 157     -30.073 -50.721 -55.363  1.00 46.12           C
ANISOU 1199  C   VAL A 157     5321   6183   6019    293   -258    258       C
ATOM   1200  O   VAL A 157     -31.230 -50.924 -54.976  1.00 45.61           O
ANISOU 1200  O   VAL A 157     5228   6137   5964    289   -278    256       O
ATOM   1201  CB  VAL A 157     -29.229 -52.923 -56.293  1.00 51.08           C
ANISOU 1201  CB  VAL A 157     6001   6821   6584    262   -273    247       C
ATOM   1202  CG1 VAL A 157     -29.758 -52.345 -57.606  1.00 57.86           C
ANISOU 1202  CG1 VAL A 157     6875   7681   7428    278   -293    273       C
ATOM   1203  CG2 VAL A 157     -27.930 -53.627 -56.545  1.00 50.17           C
ANISOU 1203  CG2 VAL A 157     5920   6694   6449    252   -254    238       C
ATOM   1204  N   ILE A 158     -29.679 -49.564 -55.879  1.00 41.12           N
ANISOU 1204  N   ILE A 158     4696   5531   5396    314   -244    275       N
ATOM   1205  CA  ILE A 158     -30.564 -48.416 -55.973  1.00 46.89           C
ANISOU 1205  CA  ILE A 158     5405   6261   6151    335   -250    292       C
ATOM   1206  C   ILE A 158     -30.909 -48.193 -57.444  1.00 47.54           C
ANISOU 1206  C   ILE A 158     5511   6345   6210    349   -274    320       C
ATOM   1207  O   ILE A 158     -30.023 -47.964 -58.281  1.00 41.58           O
ANISOU 1207  O   ILE A 158     4790   5573   5435    355   -262    331       O
ATOM   1208  CB  ILE A 158     -29.935 -47.170 -55.332  1.00 50.71           C
ANISOU 1208  CB  ILE A 158     5880   6719   6667    350   -215    291       C
ATOM   1209  CG1 ILE A 158     -29.567 -47.454 -53.866  1.00 52.30           C
ANISOU 1209  CG1 ILE A 158     6063   6919   6888    333   -195    263       C
ATOM   1210  CG2 ILE A 158     -30.903 -46.010 -55.378  1.00 46.83           C
ANISOU 1210  CG2 ILE A 158     5365   6225   6204    373   -220    308       C
ATOM   1211  CD  ILE A 158     -28.753 -46.344 -53.214  1.00 54.80           C
ANISOU 1211  CD  ILE A 158     6377   7210   7233    342   -160    257       C
ATOM   1212  N   VAL A 159     -32.196 -48.310 -57.757  1.00 41.82           N
ANISOU 1212  N   VAL A 159     4766   5639   5484    353   -308    331       N
ATOM   1213  CA  VAL A 159     -32.731 -47.951 -59.058  1.00 49.08           C
ANISOU 1213  CA  VAL A 159     5702   6561   6385    368   -336    360       C
ATOM   1214  C   VAL A 159     -32.877 -46.435 -59.117  1.00 55.57           C
ANISOU 1214  C   VAL A 159     6512   7364   7237    397   -323    379       C
ATOM   1215  O   VAL A 159     -33.347 -45.799 -58.161  1.00 54.54           O
ANISOU 1215  O   VAL A 159     6345   7232   7147    406   -311    373       O
ATOM   1216  CB  VAL A 159     -34.078 -48.666 -59.293  1.00 51.48           C
ANISOU 1216  CB  VAL A 159     5986   6894   6682    359   -381    363       C
ATOM   1217  CG1 VAL A 159     -34.695 -48.251 -60.614  1.00 54.60           C
ANISOU 1217  CG1 VAL A 159     6395   7292   7058    375   -415    394       C
ATOM   1218  CG2 VAL A 159     -33.900 -50.188 -59.249  1.00 47.40           C
ANISOU 1218  CG2 VAL A 159     5484   6394   6134    329   -392    343       C
ATOM   1219  N   ARG A 160     -32.450 -45.839 -60.227  1.00 54.84           N
ANISOU 1219  N   ARG A 160     6454   7257   7126    412   -323    402       N
ATOM   1220  CA  ARG A 160     -32.493 -44.392 -60.394  1.00 59.03           C
ANISOU 1220  CA  ARG A 160     6981   7766   7682    441   -309    423       C
ATOM   1221  C   ARG A 160     -33.547 -44.025 -61.422  1.00 59.64           C
ANISOU 1221  C   ARG A 160     7058   7852   7750    459   -349    454       C
ATOM   1222  O   ARG A 160     -33.750 -44.745 -62.403  1.00 58.37           O
ANISOU 1222  O   ARG A 160     6924   7704   7550    450   -380    464       O
ATOM   1223  CB  ARG A 160     -31.130 -43.835 -60.816  1.00 62.55           C
ANISOU 1223  CB  ARG A 160     7466   8183   8119    446   -273    428       C
ATOM   1224  CG  ARG A 160     -29.973 -44.380 -59.985  1.00 76.89           C
ANISOU 1224  CG  ARG A 160     9287   9992   9937    425   -239    399       C
ATOM   1225  CD  ARG A 160     -29.028 -43.275 -59.525  1.00 88.94           C
ANISOU 1225  CD  ARG A 160    10814  11488  11491    435   -197    397       C
ATOM   1226  NE  ARG A 160     -29.542 -42.503 -58.390  1.00 95.09           N
ANISOU 1226  NE  ARG A 160    11554  12263  12314    444   -185    388       N
ATOM   1227  CZ  ARG A 160     -29.990 -41.253 -58.476  1.00 97.95           C
ANISOU 1227  CZ  ARG A 160    11905  12610  12701    469   -179    406       C
ATOM   1228  NH1 ARG A 160     -29.991 -40.626 -59.641  1.00101.78           N
ANISOU 1228  NH1 ARG A 160    12416  13083  13172    487   -185    435       N
ATOM   1229  NH2 ARG A 160     -30.437 -40.625 -57.400  1.00 99.77           N
ANISOU 1229  NH2 ARG A 160    12101  12836  12970    475   -165    396       N
ATOM   1230  N   LYS A 161     -34.238 -42.920 -61.178  1.00 66.79           N
ANISOU 1230  N   LYS A 161     7935   8750   8692    484   -349    469       N
ATOM   1231  CA  LYS A 161     -35.177 -42.395 -62.160  1.00 77.44           C
ANISOU 1231  CA  LYS A 161     9284  10103  10036    505   -386    502       C
ATOM   1232  C   LYS A 161     -34.527 -41.428 -63.132  1.00 93.27           C
ANISOU 1232  C   LYS A 161    11331  12081  12028    526   -373    528       C
ATOM   1233  O   LYS A 161     -35.193 -40.973 -64.066  1.00 87.48           O
ANISOU 1233  O   LYS A 161    10606  11349  11285    545   -405    558       O
ATOM   1234  CB  LYS A 161     -36.336 -41.686 -61.482  1.00 72.18           C
ANISOU 1234  CB  LYS A 161     8565   9443   9419    525   -394    508       C
ATOM   1235  CG  LYS A 161     -37.216 -42.584 -60.651  1.00 72.31           C
ANISOU 1235  CG  LYS A 161     8538   9487   9451    507   -411    487       C
ATOM   1236  CD  LYS A 161     -37.809 -41.796 -59.501  1.00 74.13           C
ANISOU 1236  CD  LYS A 161     8718   9711   9736    521   -389    480       C
ATOM   1237  CE  LYS A 161     -39.209 -42.271 -59.182  1.00 74.84           C
ANISOU 1237  CE  LYS A 161     8760   9829   9848    519   -422    479       C
ATOM   1238  NZ  LYS A 161     -39.903 -41.290 -58.307  1.00 76.12           N
ANISOU 1238  NZ  LYS A 161     8876   9981  10065    541   -401    480       N
ATOM   1239  N   ASP A 162     -33.261 -41.074 -62.934  1.00114.22           N
ANISOU 1239  N   ASP A 162    14009  14709  14680    523   -328    518       N
ATOM   1240  CA  ASP A 162     -32.536 -40.268 -63.899  1.00131.77           C
ANISOU 1240  CA  ASP A 162    16276  16906  16886    539   -313    542       C
ATOM   1241  C   ASP A 162     -31.558 -41.161 -64.644  1.00141.26           C
ANISOU 1241  C   ASP A 162    17527  18107  18040    518   -307    536       C
ATOM   1242  O   ASP A 162     -31.030 -42.124 -64.069  1.00146.03           O
ANISOU 1242  O   ASP A 162    18128  18720  18637    493   -295    508       O
ATOM   1243  CB  ASP A 162     -31.846 -39.055 -63.234  1.00140.09           C
ANISOU 1243  CB  ASP A 162    17324  17928  17978    553   -265    539       C
ATOM   1244  CG  ASP A 162     -30.726 -39.421 -62.216  1.00145.50           C
ANISOU 1244  CG  ASP A 162    18005  18605  18674    531   -223    504       C
ATOM   1245  OD1 ASP A 162     -30.592 -38.737 -61.162  1.00147.58           O
ANISOU 1245  OD1 ASP A 162    18240  18855  18977    535   -194    491       O
ATOM   1246  OD2 ASP A 162     -29.949 -40.353 -62.490  1.00146.23           O
ANISOU 1246  OD2 ASP A 162    18123  18702  18735    510   -218    492       O
ATOM   1247  N   ASN A 163     -31.402 -40.930 -65.944  1.00145.39           N
ANISOU 1247  N   ASN A 163    18096  18620  18527    527   -318    562       N
ATOM   1248  CA  ASN A 163     -30.215 -41.388 -66.648  1.00144.95           C
ANISOU 1248  CA  ASN A 163    18092  18551  18433    514   -295    559       C
ATOM   1249  C   ASN A 163     -29.152 -40.318 -66.657  1.00145.95           C
ANISOU 1249  C   ASN A 163    18237  18641  18575    526   -246    565       C
ATOM   1250  O   ASN A 163     -28.235 -40.367 -67.481  1.00148.40           O
ANISOU 1250  O   ASN A 163    18595  18934  18854    522   -226    572       O
ATOM   1251  CB  ASN A 163     -30.554 -41.827 -68.060  1.00146.39           C
ANISOU 1251  CB  ASN A 163    18319  18740  18561    513   -332    582       C
ATOM   1252  CG  ASN A 163     -29.935 -43.165 -68.390  1.00147.11           C
ANISOU 1252  CG  ASN A 163    18442  18842  18611    485   -330    563       C
ATOM   1253  OD1 ASN A 163     -28.762 -43.414 -68.108  1.00147.24           O
ANISOU 1253  OD1 ASN A 163    18473  18844  18628    473   -288    545       O
ATOM   1254  ND2 ASN A 163     -30.746 -44.063 -68.931  1.00146.98           N
ANISOU 1254  ND2 ASN A 163    18433  18851  18562    473   -377    566       N
ATOM   1255  N   LYS A 164     -29.279 -39.344 -65.752  1.00147.58           N
ANISOU 1255  N   LYS A 164    18408  18836  18830    540   -226    562       N
ATOM   1256  CA  LYS A 164     -28.245 -38.349 -65.523  1.00144.73           C
ANISOU 1256  CA  LYS A 164    18058  18441  18492    547   -177    562       C
ATOM   1257  C   LYS A 164     -26.905 -38.968 -65.169  1.00141.87           C
ANISOU 1257  C   LYS A 164    17709  18071  18123    524   -140    536       C
ATOM   1258  O   LYS A 164     -25.872 -38.337 -65.396  1.00146.33           O
ANISOU 1258  O   LYS A 164    18298  18607  18693    526   -100    540       O
ATOM   1259  CB  LYS A 164     -28.634 -37.433 -64.358  1.00144.46           C
ANISOU 1259  CB  LYS A 164    17977  18399  18511    560   -162    554       C
ATOM   1260  CG  LYS A 164     -29.686 -36.360 -64.604  1.00144.36           C
ANISOU 1260  CG  LYS A 164    17951  18380  18519    591   -181    582       C
ATOM   1261  CD  LYS A 164     -30.371 -35.931 -63.287  1.00141.23           C
ANISOU 1261  CD  LYS A 164    17499  17987  18173    597   -176    567       C
ATOM   1262  CE  LYS A 164     -29.476 -35.989 -62.026  1.00138.25           C
ANISOU 1262  CE  LYS A 164    17105  17601  17823    578   -135    532       C
ATOM   1263  NZ  LYS A 164     -28.126 -35.353 -62.115  1.00136.21           N
ANISOU 1263  NZ  LYS A 164    16875  17310  17568    575    -89    530       N
ATOM   1264  N   VAL A 165     -26.904 -40.191 -64.652  1.00134.03           N
ANISOU 1264  N   VAL A 165    16701  17102  17121    501   -151    510       N
ATOM   1265  CA  VAL A 165     -25.871 -40.629 -63.721  1.00126.14           C
ANISOU 1265  CA  VAL A 165    15691  16099  16140    481   -118    480       C
ATOM   1266  C   VAL A 165     -24.577 -40.999 -64.433  1.00123.65           C
ANISOU 1266  C   VAL A 165    15418  15767  15798    470    -89    479       C
ATOM   1267  O   VAL A 165     -24.542 -41.331 -65.621  1.00119.10           O
ANISOU 1267  O   VAL A 165    14883  15190  15181    471    -99    496       O
ATOM   1268  CB  VAL A 165     -26.385 -41.803 -62.886  1.00121.53           C
ANISOU 1268  CB  VAL A 165    15075  15544  15555    462   -141    455       C
ATOM   1269  CG1 VAL A 165     -27.206 -41.286 -61.742  1.00118.94           C
ANISOU 1269  CG1 VAL A 165    14699  15223  15268    469   -147    446       C
ATOM   1270  CG2 VAL A 165     -27.222 -42.700 -63.791  1.00122.39           C
ANISOU 1270  CG2 VAL A 165    15202  15678  15624    458   -185    466       C
ATOM   1271  N   THR A 166     -23.501 -41.002 -63.650  1.00123.60           N
ANISOU 1271  N   THR A 166    15400  15747  15815    458    -52    457       N
ATOM   1272  CA  THR A 166     -22.182 -41.422 -64.098  1.00119.72           C
ANISOU 1272  CA  THR A 166    14940  15240  15309    445    -20    451       C
ATOM   1273  C   THR A 166     -21.786 -42.659 -63.281  1.00115.78           C
ANISOU 1273  C   THR A 166    14421  14758  14810    422    -21    421       C
ATOM   1274  O   THR A 166     -21.266 -42.568 -62.167  1.00119.72           O
ANISOU 1274  O   THR A 166    14891  15254  15344    413     -3    400       O
ATOM   1275  CB  THR A 166     -21.166 -40.239 -64.014  1.00121.50           C
ANISOU 1275  CB  THR A 166    15170  15431  15563    452     25    456       C
ATOM   1276  OG1 THR A 166     -19.966 -40.573 -64.721  1.00118.83           O
ANISOU 1276  OG1 THR A 166    14866  15076  15207    443     57    456       O
ATOM   1277  CG2 THR A 166     -20.850 -39.757 -62.565  1.00122.28           C
ANISOU 1277  CG2 THR A 166    15226  15524  15711    447     43    433       C
ATOM   1278  N   GLU A 167     -22.070 -43.835 -63.839  1.00107.29           N
ANISOU 1278  N   GLU A 167    13365  13702  13697    412    -45    419       N
ATOM   1279  CA  GLU A 167     -21.667 -45.069 -63.176  1.00 99.93           C
ANISOU 1279  CA  GLU A 167    12420  12785  12763    391    -45    392       C
ATOM   1280  C   GLU A 167     -21.600 -46.210 -64.190  1.00 82.48           C
ANISOU 1280  C   GLU A 167    10250  10584  10506    381    -57    395       C
ATOM   1281  O   GLU A 167     -21.981 -47.350 -63.910  1.00 80.81           O
ANISOU 1281  O   GLU A 167    10032  10394  10280    367    -80    380       O
ATOM   1282  CB  GLU A 167     -22.599 -45.358 -61.983  1.00109.45           C
ANISOU 1282  CB  GLU A 167    13582  14015  13991    385    -72    376       C
ATOM   1283  CG  GLU A 167     -23.936 -46.042 -62.251  1.00117.26           C
ANISOU 1283  CG  GLU A 167    14566  15031  14954    383   -118    380       C
ATOM   1284  CD  GLU A 167     -24.927 -45.199 -63.024  1.00123.57           C
ANISOU 1284  CD  GLU A 167    15372  15832  15746    403   -141    408       C
ATOM   1285  OE1 GLU A 167     -26.140 -45.426 -62.832  1.00125.90           O
ANISOU 1285  OE1 GLU A 167    15646  16150  16042    404   -177    410       O
ATOM   1286  OE2 GLU A 167     -24.516 -44.333 -63.826  1.00126.11           O
ANISOU 1286  OE2 GLU A 167    15722  16132  16064    418   -124    429       O
ATOM   1287  N   GLY A 168     -21.063 -45.910 -65.364  1.00 70.10           N
ANISOU 1287  N   GLY A 168     8725   8997   8914    388    -39    414       N
ATOM   1288  CA  GLY A 168     -20.870 -46.905 -66.386  1.00 55.05           C
ANISOU 1288  CA  GLY A 168     6862   7093   6961    379    -43    416       C
ATOM   1289  C   GLY A 168     -22.160 -47.213 -67.112  1.00 55.91           C
ANISOU 1289  C   GLY A 168     6987   7222   7032    381    -91    431       C
ATOM   1290  O   GLY A 168     -23.192 -46.562 -66.922  1.00 61.27           O
ANISOU 1290  O   GLY A 168     7644   7912   7723    393   -119    443       O
ATOM   1291  N   SER A 169     -22.094 -48.251 -67.947  1.00 60.15           N
ANISOU 1291  N   SER A 169     7564   7766   7525    370    -99    430       N
ATOM   1292  CA  SER A 169     -23.218 -48.610 -68.800  1.00 62.93           C
ANISOU 1292  CA  SER A 169     7939   8135   7835    369   -145    444       C
ATOM   1293  C   SER A 169     -24.438 -48.992 -67.971  1.00 63.62           C
ANISOU 1293  C   SER A 169     7981   8253   7937    364   -189    435       C
ATOM   1294  O   SER A 169     -24.335 -49.612 -66.908  1.00 71.59           O
ANISOU 1294  O   SER A 169     8957   9274   8970    351   -186    410       O
ATOM   1295  CB  SER A 169     -22.839 -49.761 -69.732  1.00 69.28           C
ANISOU 1295  CB  SER A 169     8795   8939   8590    354   -143    440       C
ATOM   1296  OG  SER A 169     -22.364 -50.879 -68.999  1.00 74.41           O
ANISOU 1296  OG  SER A 169     9429   9596   9248    336   -132    412       O
ATOM   1297  N   THR A 170     -25.608 -48.651 -68.503  1.00 56.21           N
ANISOU 1297  N   THR A 170     7044   7328   6984    372   -231    454       N
ATOM   1298  CA  THR A 170     -26.866 -48.695 -67.779  1.00 46.99           C
ANISOU 1298  CA  THR A 170     5830   6187   5837    373   -272    451       C
ATOM   1299  C   THR A 170     -27.908 -49.405 -68.628  1.00 43.51           C
ANISOU 1299  C   THR A 170     5409   5768   5355    364   -322    461       C
ATOM   1300  O   THR A 170     -27.827 -49.421 -69.857  1.00 50.07           O
ANISOU 1300  O   THR A 170     6291   6591   6143    366   -331    479       O
ATOM   1301  CB  THR A 170     -27.328 -47.245 -67.431  1.00 50.46           C
ANISOU 1301  CB  THR A 170     6237   6618   6315    397   -271    469       C
ATOM   1302  OG1 THR A 170     -26.275 -46.579 -66.724  1.00 57.86           O
ANISOU 1302  OG1 THR A 170     7163   7534   7289    403   -223    459       O
ATOM   1303  CG2 THR A 170     -28.565 -47.222 -66.570  1.00 48.79           C
ANISOU 1303  CG2 THR A 170     5972   6431   6133    399   -305    464       C
ATOM   1304  N   VAL A 171     -28.890 -49.998 -67.969  1.00 42.91           N
ANISOU 1304  N   VAL A 171     5295   5719   5291    353   -357    449       N
ATOM   1305  CA  VAL A 171     -30.065 -50.540 -68.631  1.00 46.17           C
ANISOU 1305  CA  VAL A 171     5714   6155   5673    345   -411    459       C
ATOM   1306  C   VAL A 171     -31.266 -49.778 -68.103  1.00 51.54           C
ANISOU 1306  C   VAL A 171     6342   6850   6391    361   -441    470       C
ATOM   1307  O   VAL A 171     -31.406 -49.595 -66.889  1.00 50.80           O
ANISOU 1307  O   VAL A 171     6199   6761   6341    362   -428    455       O
ATOM   1308  CB  VAL A 171     -30.214 -52.051 -68.382  1.00 50.80           C
ANISOU 1308  CB  VAL A 171     6302   6760   6239    316   -426    434       C
ATOM   1309  CG1 VAL A 171     -31.581 -52.528 -68.840  1.00 46.95           C
ANISOU 1309  CG1 VAL A 171     5808   6300   5731    307   -485    442       C
ATOM   1310  CG2 VAL A 171     -29.122 -52.811 -69.108  1.00 54.05           C
ANISOU 1310  CG2 VAL A 171     6771   7155   6609    303   -399    426       C
ATOM   1311  N   SER A 172     -32.125 -49.333 -69.002  1.00 52.27           N
ANISOU 1311  N   SER A 172     6445   6949   6465    372   -481    497       N
ATOM   1312  CA  SER A 172     -33.317 -48.603 -68.623  1.00 53.24           C
ANISOU 1312  CA  SER A 172     6519   7086   6624    389   -512    512       C
ATOM   1313  C   SER A 172     -34.543 -49.322 -69.158  1.00 53.57           C
ANISOU 1313  C   SER A 172     6556   7156   6642    376   -573    518       C
ATOM   1314  O   SER A 172     -34.483 -50.020 -70.169  1.00 50.97           O
ANISOU 1314  O   SER A 172     6274   6829   6261    362   -595    523       O
ATOM   1315  CB  SER A 172     -33.272 -47.162 -69.150  1.00 57.19           C
ANISOU 1315  CB  SER A 172     7030   7566   7136    420   -505    542       C
ATOM   1316  OG  SER A 172     -31.953 -46.655 -69.093  1.00 58.49           O
ANISOU 1316  OG  SER A 172     7221   7701   7304    427   -451    539       O
ATOM   1317  N   ILE A 173     -35.661 -49.155 -68.459  1.00 54.78           N
ANISOU 1317  N   ILE A 173     6651   7329   6835    381   -600    518       N
ATOM   1318  CA  ILE A 173     -36.961 -49.524 -68.985  1.00 56.99           C
ANISOU 1318  CA  ILE A 173     6917   7635   7103    375   -661    531       C
ATOM   1319  C   ILE A 173     -37.901 -48.337 -68.812  1.00 61.59           C
ANISOU 1319  C   ILE A 173     7454   8220   7729    405   -681    556       C
ATOM   1320  O   ILE A 173     -37.572 -47.328 -68.185  1.00 58.91           O
ANISOU 1320  O   ILE A 173     7093   7863   7429    427   -645    559       O
ATOM   1321  CB  ILE A 173     -37.544 -50.788 -68.319  1.00 57.53           C
ANISOU 1321  CB  ILE A 173     6955   7730   7175    345   -680    504       C
ATOM   1322  CG1 ILE A 173     -37.492 -50.677 -66.797  1.00 67.72           C
ANISOU 1322  CG1 ILE A 173     8191   9022   8520    346   -645    481       C
ATOM   1323  CG2 ILE A 173     -36.777 -52.007 -68.747  1.00 57.28           C
ANISOU 1323  CG2 ILE A 173     6974   7696   7093    316   -671    485       C
ATOM   1324  CD  ILE A 173     -38.829 -50.376 -66.157  1.00 71.20           C
ANISOU 1324  CD  ILE A 173     8565   9482   9005    353   -673    486       C
ATOM   1325  N   ASN A 174     -39.076 -48.470 -69.398  1.00 63.25           N
ANISOU 1325  N   ASN A 174     7650   8450   7931    405   -739    574       N
ATOM   1326  CA  ASN A 174     -40.152 -47.517 -69.231  1.00 60.69           C
ANISOU 1326  CA  ASN A 174     7276   8133   7650    431   -766    597       C
ATOM   1327  C   ASN A 174     -41.268 -48.196 -68.462  1.00 60.51           C
ANISOU 1327  C   ASN A 174     7192   8140   7660    415   -794    581       C
ATOM   1328  O   ASN A 174     -41.455 -49.410 -68.565  1.00 58.05           O
ANISOU 1328  O   ASN A 174     6889   7847   7321    384   -815    564       O
ATOM   1329  CB  ASN A 174     -40.658 -47.022 -70.587  1.00 61.62           C
ANISOU 1329  CB  ASN A 174     7425   8250   7737    447   -814    635       C
ATOM   1330  CG  ASN A 174     -39.634 -46.186 -71.309  1.00 67.69           C
ANISOU 1330  CG  ASN A 174     8251   8987   8481    466   -784    653       C
ATOM   1331  OD1 ASN A 174     -39.305 -45.083 -70.878  1.00 66.98           O
ANISOU 1331  OD1 ASN A 174     8146   8876   8426    493   -748    662       O
ATOM   1332  ND2 ASN A 174     -39.113 -46.710 -72.410  1.00 73.97           N
ANISOU 1332  ND2 ASN A 174     9114   9777   9213    452   -795    659       N
ATOM   1333  N   TYR A 175     -42.002 -47.406 -67.682  1.00 62.23           N
ANISOU 1333  N   TYR A 175     7348   8360   7936    437   -790    588       N
ATOM   1334  CA  TYR A 175     -43.098 -47.930 -66.885  1.00 61.50           C
ANISOU 1334  CA  TYR A 175     7192   8294   7881    424   -812    574       C
ATOM   1335  C   TYR A 175     -44.154 -46.844 -66.731  1.00 69.55           C
ANISOU 1335  C   TYR A 175     8158   9316   8953    457   -831    600       C
ATOM   1336  O   TYR A 175     -43.878 -45.650 -66.888  1.00 64.30           O
ANISOU 1336  O   TYR A 175     7500   8629   8304    489   -813    620       O
ATOM   1337  CB  TYR A 175     -42.613 -48.417 -65.514  1.00 59.64           C
ANISOU 1337  CB  TYR A 175     6934   8057   7671    408   -762    537       C
ATOM   1338  CG  TYR A 175     -42.155 -47.309 -64.593  1.00 65.86           C
ANISOU 1338  CG  TYR A 175     7699   8821   8503    433   -709    534       C
ATOM   1339  CD1 TYR A 175     -42.972 -46.855 -63.565  1.00 67.32           C
ANISOU 1339  CD1 TYR A 175     7821   9012   8747    445   -700    529       C
ATOM   1340  CD2 TYR A 175     -40.911 -46.715 -64.754  1.00 70.35           C
ANISOU 1340  CD2 TYR A 175     8312   9362   9056    445   -668    536       C
ATOM   1341  CE1 TYR A 175     -42.561 -45.845 -62.722  1.00 73.12           C
ANISOU 1341  CE1 TYR A 175     8537   9724   9520    467   -651    526       C
ATOM   1342  CE2 TYR A 175     -40.492 -45.700 -63.919  1.00 77.96           C
ANISOU 1342  CE2 TYR A 175     9258  10304  10061    466   -621    532       C
ATOM   1343  CZ  TYR A 175     -41.323 -45.270 -62.902  1.00 77.93           C
ANISOU 1343  CZ  TYR A 175     9192  10305  10112    477   -614    527       C
ATOM   1344  OH  TYR A 175     -40.912 -44.261 -62.067  1.00 78.81           O
ANISOU 1344  OH  TYR A 175     9288  10394  10262    496   -567    522       O
ATOM   1345  N   VAL A 176     -45.374 -47.275 -66.423  1.00 80.25           N
ANISOU 1345  N   VAL A 176     9457  10697  10336    448   -867    598       N
ATOM   1346  CA  VAL A 176     -46.475 -46.362 -66.157  1.00 93.40           C
ANISOU 1346  CA  VAL A 176    11062  12367  12059    478   -885    619       C
ATOM   1347  C   VAL A 176     -46.728 -46.349 -64.654  1.00103.06           C
ANISOU 1347  C   VAL A 176    12227  13592  13338    475   -842    593       C
ATOM   1348  O   VAL A 176     -46.997 -47.390 -64.038  1.00100.90           O
ANISOU 1348  O   VAL A 176    11934  13338  13068    445   -842    566       O
ATOM   1349  CB  VAL A 176     -47.735 -46.727 -66.971  1.00 95.45           C
ANISOU 1349  CB  VAL A 176    11298  12654  12315    473   -959    641       C
ATOM   1350  CG1 VAL A 176     -47.362 -46.986 -68.424  1.00 96.65           C
ANISOU 1350  CG1 VAL A 176    11519  12805  12399    466  -1000    660       C
ATOM   1351  CG2 VAL A 176     -48.493 -47.932 -66.410  1.00 94.95           C
ANISOU 1351  CG2 VAL A 176    11193  12620  12262    438   -979    616       C
ATOM   1352  N   SER A 177     -46.512 -45.174 -64.048  1.00119.89           N
ANISOU 1352  N   SER A 177    14289  15698  15567    425  -1086    657       N
ATOM   1353  CA  SER A 177     -47.064 -44.939 -62.724  1.00132.10           C
ANISOU 1353  CA  SER A 177    15758  17241  17192    426  -1045    641       C
ATOM   1354  C   SER A 177     -48.576 -44.710 -62.864  1.00147.61           C
ANISOU 1354  C   SER A 177    17651  19214  19221    435  -1101    667       C
ATOM   1355  O   SER A 177     -49.097 -44.556 -63.966  1.00149.26           O
ANISOU 1355  O   SER A 177    17870  19428  19414    445  -1170    700       O
ATOM   1356  CB  SER A 177     -46.370 -43.747 -62.062  1.00130.09           C
ANISOU 1356  CB  SER A 177    15501  16961  16968    454   -971    643       C
ATOM   1357  OG  SER A 177     -44.967 -43.804 -62.269  1.00128.38           O
ANISOU 1357  OG  SER A 177    15355  16735  16687    451   -932    630       O
ATOM   1358  N   GLY A 178     -49.290 -44.724 -61.737  1.00159.84           N
ANISOU 1358  N   GLY A 178    19127  20762  20843    430  -1073    651       N
ATOM   1359  CA  GLY A 178     -50.700 -44.401 -61.909  1.00164.84           C
ANISOU 1359  CA  GLY A 178    19688  21400  21544    442  -1125    679       C
ATOM   1360  C   GLY A 178     -51.050 -42.922 -61.851  1.00168.56           C
ANISOU 1360  C   GLY A 178    20121  21849  22076    486  -1107    713       C
ATOM   1361  O   GLY A 178     -52.234 -42.559 -61.833  1.00170.04           O
ANISOU 1361  O   GLY A 178    20238  22037  22333    500  -1140    737       O
ATOM   1362  N   SER A 179     -50.031 -42.065 -61.861  1.00170.69           N
ANISOU 1362  N   SER A 179    20434  22098  22322    509  -1057    719       N
ATOM   1363  CA  SER A 179     -50.065 -40.699 -61.355  1.00172.72           C
ANISOU 1363  CA  SER A 179    20658  22328  22639    545  -1007    736       C
ATOM   1364  C   SER A 179     -50.190 -39.651 -62.432  1.00172.10           C
ANISOU 1364  C   SER A 179    20595  22237  22557    583  -1044    786       C
ATOM   1365  O   SER A 179     -51.286 -39.226 -62.822  1.00175.64           O
ANISOU 1365  O   SER A 179    20993  22685  23057    603  -1094    820       O
ATOM   1366  CB  SER A 179     -48.752 -40.405 -60.644  1.00173.21           C
ANISOU 1366  CB  SER A 179    20763  22373  22674    544   -923    708       C
ATOM   1367  OG  SER A 179     -48.648 -39.030 -60.337  1.00173.44           O
ANISOU 1367  OG  SER A 179    20775  22375  22750    580   -877    727       O
ATOM   1368  N   SER A 180     -49.024 -39.164 -62.828  1.00168.84           N
ANISOU 1368  N   SER A 180    20252  21811  22091    595  -1013    790       N
ATOM   1369  CA  SER A 180     -48.717 -38.936 -64.227  1.00164.99           C
ANISOU 1369  CA  SER A 180    19825  21323  21542    609  -1064    824       C
ATOM   1370  C   SER A 180     -48.892 -40.266 -64.931  1.00162.95           C
ANISOU 1370  C   SER A 180    19597  21092  21223    574  -1131    814       C
ATOM   1371  O   SER A 180     -48.092 -41.185 -64.742  1.00162.17           O
ANISOU 1371  O   SER A 180    19543  21004  21071    544  -1108    778       O
ATOM   1372  CB  SER A 180     -47.281 -38.459 -64.364  1.00164.16           C
ANISOU 1372  CB  SER A 180    19792  21198  21382    617  -1007    818       C
ATOM   1373  OG  SER A 180     -46.464 -39.535 -63.946  1.00163.44           O
ANISOU 1373  OG  SER A 180    19737  21121  21243    581   -979    773       O
ATOM   1374  N   ASN A 181     -49.928 -40.386 -65.752  1.00160.48           N
ANISOU 1374  N   ASN A 181    19262  20792  20919    578  -1214    846       N
ATOM   1375  CA  ASN A 181     -49.986 -41.586 -66.557  1.00153.75           C
ANISOU 1375  CA  ASN A 181    18453  19965  20000    546  -1279    838       C
ATOM   1376  C   ASN A 181     -48.943 -41.483 -67.660  1.00148.33           C
ANISOU 1376  C   ASN A 181    17865  19272  19222    551  -1286    851       C
ATOM   1377  O   ASN A 181     -48.911 -42.283 -68.607  1.00148.83           O
ANISOU 1377  O   ASN A 181    17981  19350  19217    529  -1344    853       O
ATOM   1378  CB  ASN A 181     -51.396 -41.844 -67.063  1.00152.09           C
ANISOU 1378  CB  ASN A 181    18189  19771  19826    543  -1369    864       C
ATOM   1379  CG  ASN A 181     -52.367 -42.077 -65.916  1.00152.17           C
ANISOU 1379  CG  ASN A 181    18102  19788  19927    534  -1353    845       C
ATOM   1380  OD1 ASN A 181     -52.789 -43.211 -65.697  1.00152.82           O
ANISOU 1380  OD1 ASN A 181    18167  19891  20006    498  -1379    819       O
ATOM   1381  ND2 ASN A 181     -52.734 -41.018 -65.190  1.00152.22           N
ANISOU 1381  ND2 ASN A 181    18048  19774  20014    565  -1309    858       N
ATOM   1382  N   ALA A 182     -48.088 -40.469 -67.516  1.00141.59           N
ANISOU 1382  N   ALA A 182    17037  18392  18367    578  -1224    859       N
ATOM   1383  CA  ALA A 182     -46.833 -40.373 -68.235  1.00133.81           C
ANISOU 1383  CA  ALA A 182    16145  17396  17301    580  -1201    861       C
ATOM   1384  C   ALA A 182     -46.020 -41.644 -68.060  1.00125.87           C
ANISOU 1384  C   ALA A 182    15186  16404  16234    540  -1180    816       C
ATOM   1385  O   ALA A 182     -46.069 -42.323 -67.027  1.00122.87           O
ANISOU 1385  O   ALA A 182    14767  16034  15882    517  -1149    778       O
ATOM   1386  CB  ALA A 182     -46.011 -39.178 -67.743  1.00132.85           C
ANISOU 1386  CB  ALA A 182    16029  17245  17204    609  -1121    865       C
ATOM   1387  N   ILE A 183     -45.265 -41.949 -69.103  1.00120.33           N
ANISOU 1387  N   ILE A 183    14570  15701  15448    533  -1195    822       N
ATOM   1388  CA  ILE A 183     -44.309 -43.041 -69.101  1.00109.59           C
ANISOU 1388  CA  ILE A 183    13267  14348  14024    501  -1170    784       C
ATOM   1389  C   ILE A 183     -42.987 -42.474 -68.603  1.00100.17           C
ANISOU 1389  C   ILE A 183    12103  13132  12824    512  -1081    769       C
ATOM   1390  O   ILE A 183     -42.308 -41.732 -69.317  1.00 97.77           O
ANISOU 1390  O   ILE A 183    11852  12808  12486    534  -1064    792       O
ATOM   1391  CB  ILE A 183     -44.163 -43.659 -70.495  1.00105.39           C
ANISOU 1391  CB  ILE A 183    12816  13824  13405    487  -1228    798       C
ATOM   1392  CG1 ILE A 183     -45.526 -44.069 -71.063  1.00104.50           C
ANISOU 1392  CG1 ILE A 183    12673  13732  13301    478  -1324    818       C
ATOM   1393  CG2 ILE A 183     -43.266 -44.853 -70.427  1.00103.78           C
ANISOU 1393  CG2 ILE A 183    12663  13626  13141    453  -1201    757       C
ATOM   1394  CD  ILE A 183     -46.289 -42.985 -71.801  1.00107.34           C
ANISOU 1394  CD  ILE A 183    13019  14084  13683    512  -1376    871       C
ATOM   1395  N   GLN A 184     -42.636 -42.795 -67.364  1.00 92.14           N
ANISOU 1395  N   GLN A 184    11050  12116  11841    498  -1024    731       N
ATOM   1396  CA  GLN A 184     -41.336 -42.415 -66.844  1.00 85.21           C
ANISOU 1396  CA  GLN A 184    10201  11220  10956    504   -943    712       C
ATOM   1397  C   GLN A 184     -40.342 -43.544 -67.082  1.00 78.79           C
ANISOU 1397  C   GLN A 184     9451  10413  10074    474   -928    682       C
ATOM   1398  O   GLN A 184     -40.703 -44.658 -67.467  1.00 82.18           O
ANISOU 1398  O   GLN A 184     9896  10861  10467    448   -974    670       O
ATOM   1399  CB  GLN A 184     -41.419 -42.067 -65.357  1.00 85.23           C
ANISOU 1399  CB  GLN A 184    10135  11218  11032    505   -888    688       C
ATOM   1400  CG  GLN A 184     -42.440 -40.996 -65.012  1.00 87.55           C
ANISOU 1400  CG  GLN A 184    10362  11504  11401    533   -896    715       C
ATOM   1401  CD  GLN A 184     -43.194 -41.322 -63.740  1.00 89.02           C
ANISOU 1401  CD  GLN A 184    10472  11700  11653    520   -883    690       C
ATOM   1402  OE1 GLN A 184     -44.337 -41.774 -63.786  1.00 92.01           O
ANISOU 1402  OE1 GLN A 184    10806  12095  12057    512   -935    696       O
ATOM   1403  NE2 GLN A 184     -42.557 -41.095 -62.594  1.00 85.05           N
ANISOU 1403  NE2 GLN A 184     9953  11185  11176    517   -812    661       N
ATOM   1404  N   THR A 185     -39.073 -43.248 -66.865  1.00 76.22           N
ANISOU 1404  N   THR A 185     9163  10020   9776    529   -620    614       N
ATOM   1405  CA  THR A 185     -38.002 -44.205 -67.076  1.00 73.61           C
ANISOU 1405  CA  THR A 185     8880   9687   9401    501   -600    593       C
ATOM   1406  C   THR A 185     -37.254 -44.446 -65.771  1.00 67.96           C
ANISOU 1406  C   THR A 185     8145   8966   8713    487   -549    558       C
ATOM   1407  O   THR A 185     -37.088 -43.531 -64.959  1.00 70.20           O
ANISOU 1407  O   THR A 185     8402   9233   9039    504   -515    555       O
ATOM   1408  CB  THR A 185     -37.044 -43.710 -68.168  1.00 74.92           C
ANISOU 1408  CB  THR A 185     9112   9828   9528    510   -586    613       C
ATOM   1409  OG1 THR A 185     -35.838 -44.484 -68.151  1.00 75.84           O
ANISOU 1409  OG1 THR A 185     9267   9935   9612    487   -551    589       O
ATOM   1410  CG2 THR A 185     -36.706 -42.252 -67.949  1.00 78.42           C
ANISOU 1410  CG2 THR A 185     9549  10242  10006    542   -551    629       C
ATOM   1411  N   MET A 186     -36.829 -45.691 -65.562  1.00 60.90           N
ANISOU 1411  N   MET A 186     7263   8083   7792    456   -545    532       N
ATOM   1412  CA  MET A 186     -35.950 -46.047 -64.460  1.00 58.83           C
ANISOU 1412  CA  MET A 186     6993   7814   7546    441   -499    500       C
ATOM   1413  C   MET A 186     -34.797 -46.879 -64.994  1.00 57.93           C
ANISOU 1413  C   MET A 186     6933   7692   7385    421   -483    488       C
ATOM   1414  O   MET A 186     -34.916 -47.563 -66.013  1.00 58.18           O
ANISOU 1414  O   MET A 186     7001   7732   7372    409   -512    496       O
ATOM   1415  CB  MET A 186     -36.688 -46.801 -63.358  1.00 58.98           C
ANISOU 1415  CB  MET A 186     6963   7857   7591    423   -507    475       C
ATOM   1416  CG  MET A 186     -37.456 -48.007 -63.826  1.00 62.90           C
ANISOU 1416  CG  MET A 186     7460   8381   8058    400   -554    472       C
ATOM   1417  SD  MET A 186     -38.178 -48.935 -62.451  1.00 65.46           S
ANISOU 1417  SD  MET A 186     7729   8729   8413    376   -555    440       S
ATOM   1418  CE  MET A 186     -38.927 -47.639 -61.464  1.00 67.79           C
ANISOU 1418  CE  MET A 186     7964   9019   8775    405   -538    447       C
ATOM   1419  N   SER A 187     -33.668 -46.815 -64.302  1.00 60.38           N
ANISOU 1419  N   SER A 187     7250   7984   7707    416   -434    468       N
ATOM   1420  CA  SER A 187     -32.441 -47.337 -64.866  1.00 59.10           C
ANISOU 1420  CA  SER A 187     7140   7809   7507    403   -411    462       C
ATOM   1421  C   SER A 187     -31.568 -47.939 -63.771  1.00 56.46           C
ANISOU 1421  C   SER A 187     6795   7471   7188    385   -374    429       C
ATOM   1422  O   SER A 187     -31.731 -47.660 -62.581  1.00 55.33           O
ANISOU 1422  O   SER A 187     6610   7330   7085    386   -359    415       O
ATOM   1423  CB  SER A 187     -31.699 -46.237 -65.628  1.00 63.68           C
ANISOU 1423  CB  SER A 187     7755   8360   8082    425   -387    484       C
ATOM   1424  OG  SER A 187     -30.787 -45.571 -64.778  1.00 70.92           O
ANISOU 1424  OG  SER A 187     8660   9255   9032    431   -339    472       O
ATOM   1425  N   LEU A 188     -30.632 -48.777 -64.199  1.00 53.35           N
ANISOU 1425  N   LEU A 188     6439   7070   6759    369   -360    419       N
ATOM   1426  CA  LEU A 188     -29.749 -49.489 -63.292  1.00 47.66           C
ANISOU 1426  CA  LEU A 188     5713   6347   6047    351   -329    390       C
ATOM   1427  C   LEU A 188     -28.447 -49.797 -64.009  1.00 46.47           C
ANISOU 1427  C   LEU A 188     5612   6176   5867    346   -301    389       C
ATOM   1428  O   LEU A 188     -28.462 -50.278 -65.144  1.00 57.56           O
ANISOU 1428  O   LEU A 188     7058   7582   7229    341   -316    400       O
ATOM   1429  CB  LEU A 188     -30.397 -50.785 -62.806  1.00 54.50           C
ANISOU 1429  CB  LEU A 188     6564   7240   6906    327   -355    370       C
ATOM   1430  CG  LEU A 188     -29.632 -51.445 -61.660  1.00 57.20           C
ANISOU 1430  CG  LEU A 188     6892   7579   7263    310   -326    341       C
ATOM   1431  CD1 LEU A 188     -29.390 -50.428 -60.552  1.00 53.63           C
ANISOU 1431  CD1 LEU A 188     6405   7116   6858    323   -298    335       C
ATOM   1432  CD2 LEU A 188     -30.421 -52.630 -61.146  1.00 57.81           C
ANISOU 1432  CD2 LEU A 188     6949   7681   7333    288   -352    324       C
ATOM   1433  N   ALA A 189     -27.331 -49.520 -63.346  1.00 43.86           N
ANISOU 1433  N   ALA A 189     5277   5827   5559    346   -258    376       N
ATOM   1434  CA  ALA A 189     -26.036 -49.867 -63.905  1.00 46.71           C
ANISOU 1434  CA  ALA A 189     5680   6170   5900    340   -227    373       C
ATOM   1435  C   ALA A 189     -25.953 -51.369 -64.147  1.00 53.05           C
ANISOU 1435  C   ALA A 189     6503   6984   6667    318   -239    358       C
ATOM   1436  O   ALA A 189     -26.366 -52.174 -63.308  1.00 52.67           O
ANISOU 1436  O   ALA A 189     6429   6954   6628    303   -253    339       O
ATOM   1437  CB  ALA A 189     -24.920 -49.421 -62.961  1.00 45.33           C
ANISOU 1437  CB  ALA A 189     5487   5976   5761    342   -184    359       C
ATOM   1438  N   LYS A 190     -25.423 -51.745 -65.315  1.00 59.31           N
ANISOU 1438  N   LYS A 190     7346   7766   7421    315   -232    367       N
ATOM   1439  CA  LYS A 190     -25.231 -53.162 -65.602  1.00 59.59           C
ANISOU 1439  CA  LYS A 190     7408   7810   7423    294   -238    352       C
ATOM   1440  C   LYS A 190     -24.262 -53.809 -64.624  1.00 53.05           C
ANISOU 1440  C   LYS A 190     6565   6976   6616    283   -207    327       C
ATOM   1441  O   LYS A 190     -24.424 -54.987 -64.297  1.00 54.38           O
ANISOU 1441  O   LYS A 190     6732   7157   6773    265   -219    309       O
ATOM   1442  CB  LYS A 190     -24.734 -53.359 -67.034  1.00 68.29           C
ANISOU 1442  CB  LYS A 190     8571   8897   8478    295   -230    366       C
ATOM   1443  CG  LYS A 190     -25.834 -53.221 -68.066  1.00 76.14           C
ANISOU 1443  CG  LYS A 190     9589   9904   9438    298   -273    387       C
ATOM   1444  CD  LYS A 190     -25.291 -53.185 -69.482  1.00 78.46           C
ANISOU 1444  CD  LYS A 190     9946  10179   9687    300   -260    403       C
ATOM   1445  CE  LYS A 190     -25.041 -54.576 -70.025  1.00 74.70           C
ANISOU 1445  CE  LYS A 190     9511   9706   9168    279   -262    389       C
ATOM   1446  NZ  LYS A 190     -24.823 -54.541 -71.503  1.00 75.23           N
ANISOU 1446  NZ  LYS A 190     9644   9757   9182    280   -260    407       N
ATOM   1447  N   ARG A 191     -23.265 -53.067 -64.142  1.00 51.15           N
ANISOU 1447  N   ARG A 191     6312   6715   6408    293   -169    325       N
ATOM   1448  CA  ARG A 191     -22.274 -53.636 -63.237  1.00 60.40           C
ANISOU 1448  CA  ARG A 191     7469   7879   7601    283   -142    303       C
ATOM   1449  C   ARG A 191     -22.695 -53.588 -61.770  1.00 73.42           C
ANISOU 1449  C   ARG A 191     9067   9542   9287    278   -151    287       C
ATOM   1450  O   ARG A 191     -21.865 -53.877 -60.903  1.00 77.24           O
ANISOU 1450  O   ARG A 191     9535  10019   9793    272   -130    270       O
ATOM   1451  CB  ARG A 191     -20.926 -52.925 -63.398  1.00 56.54           C
ANISOU 1451  CB  ARG A 191     6991   7362   7131    293    -96    307       C
ATOM   1452  CG  ARG A 191     -20.867 -51.571 -62.748  1.00 58.50           C
ANISOU 1452  CG  ARG A 191     7206   7601   7419    307    -84    313       C
ATOM   1453  CD  ARG A 191     -20.088 -50.605 -63.615  1.00 69.18           C
ANISOU 1453  CD  ARG A 191     8586   8927   8772    321    -52    331       C
ATOM   1454  NE  ARG A 191     -18.652 -50.677 -63.382  1.00 70.31           N
ANISOU 1454  NE  ARG A 191     8730   9049   8935    318    -10    321       N
ATOM   1455  CZ  ARG A 191     -17.748 -50.166 -64.210  1.00 67.92           C
ANISOU 1455  CZ  ARG A 191     8456   8721   8629    326     24    334       C
ATOM   1456  NH1 ARG A 191     -18.142 -49.573 -65.330  1.00 67.50           N
ANISOU 1456  NH1 ARG A 191     8437   8662   8550    337     21    357       N
ATOM   1457  NH2 ARG A 191     -16.456 -50.253 -63.924  1.00 65.77           N
ANISOU 1457  NH2 ARG A 191     8178   8431   8380    322     62    324       N
ATOM   1458  N   SER A 192     -23.941 -53.226 -61.463  1.00 74.01           N
ANISOU 1458  N   SER A 192     9117   9635   9369    281   -182    292       N
ATOM   1459  CA  SER A 192     -24.354 -53.144 -60.069  1.00 73.22           C
ANISOU 1459  CA  SER A 192     8972   9547   9303    277   -188    276       C
ATOM   1460  C   SER A 192     -25.200 -54.332 -59.639  1.00 65.87           C
ANISOU 1460  C   SER A 192     8029   8640   8358    258   -217    262       C
ATOM   1461  O   SER A 192     -25.558 -54.412 -58.461  1.00 57.10           O
ANISOU 1461  O   SER A 192     6884   7539   7272    252   -220    247       O
ATOM   1462  CB  SER A 192     -25.092 -51.827 -59.777  1.00 75.49           C
ANISOU 1462  CB  SER A 192     9230   9834   9618    294   -194    289       C
ATOM   1463  OG  SER A 192     -26.444 -51.879 -60.183  1.00 83.44           O
ANISOU 1463  OG  SER A 192    10231  10862  10613    295   -231    300       O
ATOM   1464  N   MET A 193     -25.514 -55.251 -60.551  1.00 64.98           N
ANISOU 1464  N   MET A 193     7947   8535   8206    248   -236    265       N
ATOM   1465  CA  MET A 193     -26.181 -56.478 -60.135  1.00 69.70           C
ANISOU 1465  CA  MET A 193     8538   9154   8792    227   -260    249       C
ATOM   1466  C   MET A 193     -25.771 -57.655 -61.007  1.00 72.69           C
ANISOU 1466  C   MET A 193     8961   9530   9129    214   -262    245       C
ATOM   1467  O   MET A 193     -25.813 -57.567 -62.238  1.00 68.51           O
ANISOU 1467  O   MET A 193     8467   8996   8569    218   -268    260       O
ATOM   1468  CB  MET A 193     -27.695 -56.306 -60.166  1.00 72.28           C
ANISOU 1468  CB  MET A 193     8841   9503   9119    227   -299    257       C
ATOM   1469  CG  MET A 193     -28.425 -57.476 -59.562  1.00 73.45           C
ANISOU 1469  CG  MET A 193     8975   9673   9261    204   -321    239       C
ATOM   1470  SD  MET A 193     -30.135 -57.504 -60.072  1.00 77.63           S
ANISOU 1470  SD  MET A 193     9489  10228   9780    200   -370    251       S
ATOM   1471  CE  MET A 193     -30.728 -55.977 -59.381  1.00 77.83           C
ANISOU 1471  CE  MET A 193     9466  10253   9852    223   -367    262       C
ATOM   1472  N   LYS A 194     -25.386 -58.754 -60.357  1.00 75.91           N
ANISOU 1472  N   LYS A 194     9367   9939   9535    198   -255    225       N
ATOM   1473  CA  LYS A 194     -25.149 -59.998 -61.072  1.00 80.57           C
ANISOU 1473  CA  LYS A 194     9998  10529  10088    183   -258    219       C
ATOM   1474  C   LYS A 194     -26.457 -60.513 -61.654  1.00 79.29           C
ANISOU 1474  C   LYS A 194     9843  10387   9896    170   -300    223       C
ATOM   1475  O   LYS A 194     -27.509 -60.429 -61.015  1.00 80.98           O
ANISOU 1475  O   LYS A 194    10022  10621  10126    165   -325    220       O
ATOM   1476  CB  LYS A 194     -24.545 -61.052 -60.144  1.00 88.13           C
ANISOU 1476  CB  LYS A 194    10949  11483  11053    169   -244    197       C
ATOM   1477  CG  LYS A 194     -23.154 -60.743 -59.605  1.00 95.28           C
ANISOU 1477  CG  LYS A 194    11849  12367  11985    179   -205    192       C
ATOM   1478  CD  LYS A 194     -22.468 -62.026 -59.140  1.00103.05           C
ANISOU 1478  CD  LYS A 194    12844  13346  12965    165   -193    174       C
ATOM   1479  CE  LYS A 194     -21.338 -61.745 -58.155  1.00104.59           C
ANISOU 1479  CE  LYS A 194    13017  13526  13196    172   -164    166       C
ATOM   1480  NZ  LYS A 194     -21.137 -60.288 -57.911  1.00101.98           N
ANISOU 1480  NZ  LYS A 194    12662  13190  12896    188   -153    176       N
ATOM   1481  N   THR A 195     -26.394 -61.047 -62.871  1.00 78.51           N
ANISOU 1481  N   THR A 195     9790  10284   9756    164   -307    229       N
ATOM   1482  CA  THR A 195     -27.575 -61.670 -63.454  1.00 77.07           C
ANISOU 1482  CA  THR A 195     9619  10121   9543    148   -349    231       C
ATOM   1483  C   THR A 195     -27.906 -62.967 -62.725  1.00 71.14           C
ANISOU 1483  C   THR A 195     8859   9382   8789    124   -359    209       C
ATOM   1484  O   THR A 195     -27.020 -63.686 -62.263  1.00 72.62           O
ANISOU 1484  O   THR A 195     9056   9558   8979    118   -332    194       O
ATOM   1485  CB  THR A 195     -27.370 -61.951 -64.946  1.00 83.34           C
ANISOU 1485  CB  THR A 195    10470  10906  10288    146   -353    242       C
ATOM   1486  OG1 THR A 195     -26.491 -63.069 -65.122  1.00 85.06           O
ANISOU 1486  OG1 THR A 195    10725  11110  10485    133   -329    227       O
ATOM   1487  CG2 THR A 195     -26.796 -60.726 -65.646  1.00 87.46           C
ANISOU 1487  CG2 THR A 195    11009  11411  10812    170   -333    263       C
ATOM   1488  N   GLY A 196     -29.199 -63.258 -62.615  1.00 67.98           N
ANISOU 1488  N   GLY A 196     8438   9005   8385    110   -398    208       N
ATOM   1489  CA  GLY A 196     -29.666 -64.421 -61.890  1.00 61.12           C
ANISOU 1489  CA  GLY A 196     7557   8149   7516     86   -409    188       C
ATOM   1490  C   GLY A 196     -29.874 -64.229 -60.399  1.00 63.65           C
ANISOU 1490  C   GLY A 196     7827   8477   7879     86   -401    177       C
ATOM   1491  O   GLY A 196     -30.317 -65.172 -59.729  1.00 64.17           O
ANISOU 1491  O   GLY A 196     7882   8553   7947     66   -410    161       O
ATOM   1492  N   SER A 197     -29.591 -63.041 -59.861  1.00 61.74           N
ANISOU 1492  N   SER A 197     7556   8229   7672    108   -384    185       N
ATOM   1493  CA  SER A 197     -29.719 -62.798 -58.430  1.00 56.61           C
ANISOU 1493  CA  SER A 197     6863   7585   7062    108   -373    173       C
ATOM   1494  C   SER A 197     -31.177 -62.856 -57.983  1.00 50.50           C
ANISOU 1494  C   SER A 197     6052   6835   6300     97   -404    172       C
ATOM   1495  O   SER A 197     -32.104 -62.626 -58.765  1.00 49.59           O
ANISOU 1495  O   SER A 197     5935   6733   6174     97   -434    185       O
ATOM   1496  CB  SER A 197     -29.126 -61.441 -58.063  1.00 64.48           C
ANISOU 1496  CB  SER A 197     7840   8569   8090    133   -349    183       C
ATOM   1497  OG  SER A 197     -27.987 -61.134 -58.848  1.00 70.19           O
ANISOU 1497  OG  SER A 197     8598   9271   8801    146   -326    191       O
ATOM   1498  N   ASN A 198     -31.374 -63.180 -56.705  1.00 51.86           N
ANISOU 1498  N   ASN A 198     6196   7013   6496     87   -396    156       N
ATOM   1499  CA  ASN A 198     -32.687 -63.167 -56.074  1.00 55.93           C
ANISOU 1499  CA  ASN A 198     6671   7550   7031     77   -416    152       C
ATOM   1500  C   ASN A 198     -32.830 -61.874 -55.284  1.00 52.94           C
ANISOU 1500  C   ASN A 198     6253   7169   6693     97   -402    158       C
ATOM   1501  O   ASN A 198     -32.104 -61.650 -54.308  1.00 50.75           O
ANISOU 1501  O   ASN A 198     5969   6880   6435    101   -374    147       O
ATOM   1502  CB  ASN A 198     -32.865 -64.379 -55.164  1.00 66.10           C
ANISOU 1502  CB  ASN A 198     7955   8843   8317     51   -414    131       C
ATOM   1503  CG  ASN A 198     -32.469 -65.666 -55.835  1.00 72.55           C
ANISOU 1503  CG  ASN A 198     8816   9656   9095     33   -420    124       C
ATOM   1504  OD1 ASN A 198     -33.093 -66.082 -56.809  1.00 79.67           O
ANISOU 1504  OD1 ASN A 198     9733  10567   9972     22   -448    130       O
ATOM   1505  ND2 ASN A 198     -31.416 -66.301 -55.332  1.00 76.61           N
ANISOU 1505  ND2 ASN A 198     9350  10154   9605     29   -395    111       N
ATOM   1506  N   VAL A 199     -33.776 -61.039 -55.696  1.00 51.84           N
ANISOU 1506  N   VAL A 199     6090   7040   6567    109   -422    173       N
ATOM   1507  CA  VAL A 199     -33.884 -59.656 -55.250  1.00 46.46           C
ANISOU 1507  CA  VAL A 199     5378   6354   5921    132   -409    183       C
ATOM   1508  C   VAL A 199     -35.065 -59.522 -54.310  1.00 46.19           C
ANISOU 1508  C   VAL A 199     5297   6336   5918    127   -416    176       C
ATOM   1509  O   VAL A 199     -36.178 -59.945 -54.639  1.00 48.88           O
ANISOU 1509  O   VAL A 199     5622   6695   6255    115   -446    180       O
ATOM   1510  CB  VAL A 199     -34.055 -58.720 -56.456  1.00 46.07           C
ANISOU 1510  CB  VAL A 199     5338   6303   5866    154   -424    208       C
ATOM   1511  CG1 VAL A 199     -34.125 -57.232 -56.025  1.00 38.37           C
ANISOU 1511  CG1 VAL A 199     4332   5318   4927    180   -408    219       C
ATOM   1512  CG2 VAL A 199     -32.963 -59.017 -57.504  1.00 41.96           C
ANISOU 1512  CG2 VAL A 199     4868   5766   5308    155   -418    214       C
ATOM   1513  N   LEU A 200     -34.831 -58.911 -53.154  1.00 41.31           N
ANISOU 1513  N   LEU A 200     4656   5709   5331    134   -388    168       N
ATOM   1514  CA  LEU A 200     -35.903 -58.449 -52.289  1.00 44.84           C
ANISOU 1514  CA  LEU A 200     5057   6167   5812    135   -388    164       C
ATOM   1515  C   LEU A 200     -36.147 -56.964 -52.579  1.00 47.57           C
ANISOU 1515  C   LEU A 200     5384   6507   6185    165   -385    183       C
ATOM   1516  O   LEU A 200     -35.230 -56.141 -52.458  1.00 46.18           O
ANISOU 1516  O   LEU A 200     5219   6311   6016    182   -360    186       O
ATOM   1517  CB  LEU A 200     -35.542 -58.692 -50.826  1.00 48.00           C
ANISOU 1517  CB  LEU A 200     5449   6560   6228    125   -358    143       C
ATOM   1518  CG  LEU A 200     -36.410 -57.968 -49.803  1.00 50.82           C
ANISOU 1518  CG  LEU A 200     5763   6921   6624    130   -346    138       C
ATOM   1519  CD1 LEU A 200     -37.816 -58.569 -49.772  1.00 50.79           C
ANISOU 1519  CD1 LEU A 200     5731   6941   6628    114   -369    137       C
ATOM   1520  CD2 LEU A 200     -35.751 -58.039 -48.442  1.00 52.59           C
ANISOU 1520  CD2 LEU A 200     5990   7133   6857    123   -314    118       C
ATOM   1521  N   ILE A 201     -37.365 -56.626 -53.002  1.00 49.07           N
ANISOU 1521  N   ILE A 201     5544   6711   6389    171   -410    197       N
ATOM   1522  CA  ILE A 201     -37.716 -55.249 -53.341  1.00 47.70           C
ANISOU 1522  CA  ILE A 201     5351   6532   6241    201   -411    217       C
ATOM   1523  C   ILE A 201     -38.312 -54.577 -52.116  1.00 47.13           C
ANISOU 1523  C   ILE A 201     5236   6458   6213    208   -388    209       C
ATOM   1524  O   ILE A 201     -39.225 -55.117 -51.480  1.00 48.23           O
ANISOU 1524  O   ILE A 201     5346   6612   6366    192   -393    198       O
ATOM   1525  CB  ILE A 201     -38.694 -55.197 -54.530  1.00 45.30           C
ANISOU 1525  CB  ILE A 201     5039   6244   5930    206   -453    240       C
ATOM   1526  CG1 ILE A 201     -38.011 -55.689 -55.803  1.00 44.96           C
ANISOU 1526  CG1 ILE A 201     5045   6198   5841    202   -472    249       C
ATOM   1527  CG2 ILE A 201     -39.233 -53.762 -54.753  1.00 39.91           C
ANISOU 1527  CG2 ILE A 201     4329   5556   5280    238   -455    262       C
ATOM   1528  CD  ILE A 201     -38.939 -55.744 -57.009  1.00 49.70           C
ANISOU 1528  CD  ILE A 201     5643   6814   6426    204   -518    270       C
ATOM   1529  N   ILE A 202     -37.791 -53.400 -51.780  1.00 51.42           N
ANISOU 1529  N   ILE A 202     5777   6982   6777    230   -361    213       N
ATOM   1530  CA  ILE A 202     -38.255 -52.605 -50.649  1.00 50.81           C
ANISOU 1530  CA  ILE A 202     5666   6899   6742    239   -335    206       C
ATOM   1531  C   ILE A 202     -38.623 -51.227 -51.175  1.00 54.53           C
ANISOU 1531  C   ILE A 202     6120   7360   7238    272   -336    229       C
ATOM   1532  O   ILE A 202     -37.908 -50.669 -52.011  1.00 55.69           O
ANISOU 1532  O   ILE A 202     6294   7495   7372    287   -338    245       O
ATOM   1533  CB  ILE A 202     -37.179 -52.491 -49.546  1.00 45.93           C
ANISOU 1533  CB  ILE A 202     5063   6262   6125    233   -296    185       C
ATOM   1534  CG1 ILE A 202     -36.787 -53.877 -49.002  1.00 45.81           C
ANISOU 1534  CG1 ILE A 202     5065   6254   6085    203   -296    163       C
ATOM   1535  CG2 ILE A 202     -37.636 -51.533 -48.430  1.00 42.72           C
ANISOU 1535  CG2 ILE A 202     4626   5846   5760    245   -267    178       C
ATOM   1536  CD  ILE A 202     -37.837 -54.524 -48.144  1.00 46.09           C
ANISOU 1536  CD  ILE A 202     5073   6307   6134    184   -297    149       C
ATOM   1537  N   ASP A 203     -39.737 -50.681 -50.698  1.00 55.52           N
ANISOU 1537  N   ASP A 203     6202   7491   7401    282   -334    232       N
ATOM   1538  CA  ASP A 203     -40.075 -49.311 -51.035  1.00 59.75           C
ANISOU 1538  CA  ASP A 203     6720   8015   7966    314   -330    253       C
ATOM   1539  C   ASP A 203     -40.868 -48.682 -49.906  1.00 58.32           C
ANISOU 1539  C   ASP A 203     6498   7831   7831    323   -304    245       C
ATOM   1540  O   ASP A 203     -41.518 -49.367 -49.112  1.00 58.22           O
ANISOU 1540  O   ASP A 203     6461   7831   7828    304   -300    228       O
ATOM   1541  CB  ASP A 203     -40.863 -49.214 -52.339  1.00 70.01           C
ANISOU 1541  CB  ASP A 203     8011   9329   9261    328   -373    281       C
ATOM   1542  CG  ASP A 203     -40.451 -48.008 -53.174  1.00 75.43           C
ANISOU 1542  CG  ASP A 203     8714   9997   9951    359   -373    307       C
ATOM   1543  OD1 ASP A 203     -39.656 -47.173 -52.680  1.00 74.91           O
ANISOU 1543  OD1 ASP A 203     8660   9906   9896    371   -337    302       O
ATOM   1544  OD2 ASP A 203     -40.899 -47.913 -54.335  1.00 79.46           O
ANISOU 1544  OD2 ASP A 203     9226  10515  10449    370   -409    331       O
ATOM   1545  N   ASP A 204     -40.801 -47.351 -49.858  1.00 56.88           N
ANISOU 1545  N   ASP A 204     6307   7627   7676    351   -284    256       N
ATOM   1546  CA  ASP A 204     -41.525 -46.597 -48.845  1.00 57.51           C
ANISOU 1546  CA  ASP A 204     6351   7700   7802    363   -255    249       C
ATOM   1547  C   ASP A 204     -43.025 -46.752 -49.020  1.00 58.92           C
ANISOU 1547  C   ASP A 204     6481   7899   8008    368   -279    260       C
ATOM   1548  O   ASP A 204     -43.753 -46.964 -48.044  1.00 65.98           O
ANISOU 1548  O   ASP A 204     7344   8799   8928    359   -260    245       O
ATOM   1549  CB  ASP A 204     -41.126 -45.116 -48.911  1.00 69.17           C
ANISOU 1549  CB  ASP A 204     7832   9148   9300    394   -231    262       C
ATOM   1550  CG  ASP A 204     -41.337 -44.503 -50.299  1.00 82.45           C
ANISOU 1550  CG  ASP A 204     9518  10830  10981    420   -262    296       C
ATOM   1551  OD1 ASP A 204     -41.282 -45.243 -51.305  1.00 88.59           O
ANISOU 1551  OD1 ASP A 204    10312  11624  11725    411   -299    307       O
ATOM   1552  OD2 ASP A 204     -41.563 -43.277 -50.385  1.00 89.33           O
ANISOU 1552  OD2 ASP A 204    10377  11683  11882    450   -249    311       O
ATOM   1553  N   PHE A 205     -43.504 -46.682 -50.258  1.00 57.96           N
ANISOU 1553  N   PHE A 205     6353   7788   7880    381   -319    287       N
ATOM   1554  CA  PHE A 205     -44.912 -46.423 -50.505  1.00 58.43           C
ANISOU 1554  CA  PHE A 205     6363   7862   7977    396   -341    304       C
ATOM   1555  C   PHE A 205     -45.342 -47.082 -51.809  1.00 56.51           C
ANISOU 1555  C   PHE A 205     6121   7641   7708    391   -398    325       C
ATOM   1556  O   PHE A 205     -44.598 -47.074 -52.791  1.00 57.12           O
ANISOU 1556  O   PHE A 205     6240   7715   7749    394   -417    338       O
ATOM   1557  CB  PHE A 205     -45.175 -44.907 -50.554  1.00 54.38           C
ANISOU 1557  CB  PHE A 205     5831   7327   7503    435   -324    324       C
ATOM   1558  CG  PHE A 205     -46.622 -44.545 -50.445  1.00 57.03           C
ANISOU 1558  CG  PHE A 205     6107   7672   7888    452   -334    336       C
ATOM   1559  CD1 PHE A 205     -47.475 -44.719 -51.526  1.00 59.49           C
ANISOU 1559  CD1 PHE A 205     6397   8005   8203    460   -385    363       C
ATOM   1560  CD2 PHE A 205     -47.139 -44.042 -49.264  1.00 57.52           C
ANISOU 1560  CD2 PHE A 205     6136   7725   7996    459   -292    322       C
ATOM   1561  CE1 PHE A 205     -48.819 -44.412 -51.429  1.00 65.41           C
ANISOU 1561  CE1 PHE A 205     7087   8764   9001    476   -396    375       C
ATOM   1562  CE2 PHE A 205     -48.478 -43.722 -49.163  1.00 60.69           C
ANISOU 1562  CE2 PHE A 205     6479   8134   8445    475   -298    333       C
ATOM   1563  CZ  PHE A 205     -49.321 -43.907 -50.247  1.00 66.06           C
ANISOU 1563  CZ  PHE A 205     7133   8835   9131    484   -351    361       C
ATOM   1564  N   MET A 206     -46.550 -47.641 -51.814  1.00 56.36           N
ANISOU 1564  N   MET A 206     6060   7646   7709    381   -423    327       N
ATOM   1565  CA  MET A 206     -47.121 -48.224 -53.023  1.00 60.58           C
ANISOU 1565  CA  MET A 206     6591   8203   8223    376   -481    347       C
ATOM   1566  C   MET A 206     -48.600 -47.885 -53.114  1.00 63.94           C
ANISOU 1566  C   MET A 206     6955   8644   8697    391   -504    364       C
ATOM   1567  O   MET A 206     -49.340 -48.064 -52.142  1.00 66.83           O
ANISOU 1567  O   MET A 206     7277   9015   9099    382   -482    348       O
ATOM   1568  CB  MET A 206     -46.934 -49.744 -53.042  1.00 62.95           C
ANISOU 1568  CB  MET A 206     6912   8523   8484    335   -498    327       C
ATOM   1569  CG  MET A 206     -47.748 -50.448 -54.103  1.00 66.06           C
ANISOU 1569  CG  MET A 206     7294   8942   8862    323   -557    343       C
ATOM   1570  SD  MET A 206     -47.416 -52.216 -54.140  1.00 67.54           S
ANISOU 1570  SD  MET A 206     7514   9148   9001    275   -573    319       S
ATOM   1571  CE  MET A 206     -48.281 -52.807 -52.687  1.00 65.98           C
ANISOU 1571  CE  MET A 206     7266   8961   8843    253   -544    292       C
ATOM   1572  N   LYS A 207     -49.029 -47.390 -54.272  1.00 68.07           N
ANISOU 1572  N   LYS A 207     7472   9171   9221    413   -546    396       N
ATOM   1573  CA  LYS A 207     -50.454 -47.202 -54.510  1.00 78.61           C
ANISOU 1573  CA  LYS A 207     8746  10523  10600    425   -578    414       C
ATOM   1574  C   LYS A 207     -50.994 -48.377 -55.315  1.00 97.48           C
ANISOU 1574  C   LYS A 207    11133  12943  12961    396   -635    418       C
ATOM   1575  O   LYS A 207     -51.298 -49.433 -54.752  1.00127.69           O
ANISOU 1575  O   LYS A 207    14947  16786  16785    363   -633    395       O
ATOM   1576  CB  LYS A 207     -50.722 -45.874 -55.224  1.00 73.41           C
ANISOU 1576  CB  LYS A 207     8076   9850   9965    469   -593    449       C
ATOM   1577  CG  LYS A 207     -52.110 -45.315 -54.942  1.00 70.48           C
ANISOU 1577  CG  LYS A 207     7633   9487   9661    491   -599    464       C
ATOM   1578  CD  LYS A 207     -52.247 -43.856 -55.365  1.00 73.70           C
ANISOU 1578  CD  LYS A 207     8031   9874  10100    538   -598    495       C
ATOM   1579  CE  LYS A 207     -53.550 -43.263 -54.834  1.00 78.02           C
ANISOU 1579  CE  LYS A 207     8503  10423  10720    561   -591    504       C
ATOM   1580  NZ  LYS A 207     -53.774 -41.861 -55.290  1.00 81.27           N
ANISOU 1580  NZ  LYS A 207     8903  10813  11165    609   -592    537       N
ATOM   1581  N   ALA A 208     -51.114 -48.212 -56.628  1.00 92.17           N
ANISOU 1581  N   ALA A 208    10477  12277  12267    408   -687    447       N
ATOM   1582  CA  ALA A 208     -51.491 -49.324 -57.486  1.00 90.40           C
ANISOU 1582  CA  ALA A 208    10261  12079  12007    379   -743    450       C
ATOM   1583  C   ALA A 208     -50.291 -50.134 -57.961  1.00 87.82           C
ANISOU 1583  C   ALA A 208    10007  11749  11612    354   -744    437       C
ATOM   1584  O   ALA A 208     -50.475 -51.130 -58.665  1.00 92.58           O
ANISOU 1584  O   ALA A 208    10626  12370  12178    327   -786    436       O
ATOM   1585  CB  ALA A 208     -52.294 -48.827 -58.692  1.00 90.16           C
ANISOU 1585  CB  ALA A 208    10213  12059  11984    401   -803    488       C
ATOM   1586  N   GLY A 209     -49.074 -49.731 -57.609  1.00 78.72           N
ANISOU 1586  N   GLY A 209     8898  10572  10442    362   -699    427       N
ATOM   1587  CA  GLY A 209     -47.919 -50.581 -57.812  1.00 68.81           C
ANISOU 1587  CA  GLY A 209     7703   9312   9128    336   -690    409       C
ATOM   1588  C   GLY A 209     -47.164 -50.383 -59.101  1.00 61.65           C
ANISOU 1588  C   GLY A 209     6854   8397   8174    345   -714    429       C
ATOM   1589  O   GLY A 209     -46.382 -51.265 -59.476  1.00 59.59           O
ANISOU 1589  O   GLY A 209     6642   8137   7863    321   -717    417       O
ATOM   1590  N   GLY A 210     -47.349 -49.247 -59.781  1.00 57.66           N
ANISOU 1590  N   GLY A 210     6346   7882   7681    380   -728    460       N
ATOM   1591  CA  GLY A 210     -46.678 -49.044 -61.053  1.00 55.42           C
ANISOU 1591  CA  GLY A 210     6118   7588   7349    388   -752    481       C
ATOM   1592  C   GLY A 210     -45.168 -48.994 -60.928  1.00 60.68           C
ANISOU 1592  C   GLY A 210     6841   8230   7982    386   -707    467       C
ATOM   1593  O   GLY A 210     -44.447 -49.480 -61.803  1.00 63.96           O
ANISOU 1593  O   GLY A 210     7312   8643   8346    374   -720    469       O
ATOM   1594  N   THR A 211     -44.665 -48.392 -59.851  1.00 61.30           N
ANISOU 1594  N   THR A 211     6908   8291   8092    397   -653    452       N
ATOM   1595  CA  THR A 211     -43.219 -48.298 -59.678  1.00 58.12           C
ANISOU 1595  CA  THR A 211     6554   7865   7664    394   -611    439       C
ATOM   1596  C   THR A 211     -42.620 -49.667 -59.382  1.00 56.44           C
ANISOU 1596  C   THR A 211     6367   7661   7415    357   -603    410       C
ATOM   1597  O   THR A 211     -41.579 -50.034 -59.937  1.00 53.73           O
ANISOU 1597  O   THR A 211     6077   7308   7029    348   -596    407       O
ATOM   1598  CB  THR A 211     -42.883 -47.303 -58.561  1.00 56.29           C
ANISOU 1598  CB  THR A 211     6301   7611   7475    414   -559    430       C
ATOM   1599  OG1 THR A 211     -43.442 -46.023 -58.874  1.00 66.95           O
ANISOU 1599  OG1 THR A 211     7629   8951   8858    450   -565    458       O
ATOM   1600  CG2 THR A 211     -41.383 -47.157 -58.390  1.00 46.84           C
ANISOU 1600  CG2 THR A 211     5151   6390   6254    411   -517    417       C
ATOM   1601  N   ILE A 212     -43.268 -50.439 -58.517  1.00 57.35           N
ANISOU 1601  N   ILE A 212     6447   7793   7549    336   -603    389       N
ATOM   1602  CA  ILE A 212     -42.736 -51.751 -58.184  1.00 54.50           C
ANISOU 1602  CA  ILE A 212     6110   7440   7157    301   -595    362       C
ATOM   1603  C   ILE A 212     -42.817 -52.679 -59.387  1.00 58.86           C
ANISOU 1603  C   ILE A 212     6697   8007   7661    282   -640    369       C
ATOM   1604  O   ILE A 212     -41.877 -53.437 -59.667  1.00 51.45           O
ANISOU 1604  O   ILE A 212     5806   7062   6680    264   -631    357       O
ATOM   1605  CB  ILE A 212     -43.465 -52.320 -56.960  1.00 51.03           C
ANISOU 1605  CB  ILE A 212     5625   7015   6750    282   -583    339       C
ATOM   1606  CG1 ILE A 212     -43.232 -51.399 -55.762  1.00 48.83           C
ANISOU 1606  CG1 ILE A 212     5323   6718   6514    300   -534    329       C
ATOM   1607  CG2 ILE A 212     -42.982 -53.725 -56.665  1.00 46.36           C
ANISOU 1607  CG2 ILE A 212     5060   6430   6125    246   -579    313       C
ATOM   1608  CD  ILE A 212     -43.827 -51.923 -54.492  1.00 51.13           C
ANISOU 1608  CD  ILE A 212     5575   7019   6833    281   -515    305       C
ATOM   1609  N   ASN A 213     -43.918 -52.616 -60.138  1.00 65.72           N
ANISOU 1609  N   ASN A 213     7543   8892   8534    286   -689    390       N
ATOM   1610  CA  ASN A 213     -43.998 -53.409 -61.363  1.00 73.83           C
ANISOU 1610  CA  ASN A 213     8608   9932   9512    268   -734    399       C
ATOM   1611  C   ASN A 213     -42.938 -52.988 -62.382  1.00 69.69           C
ANISOU 1611  C   ASN A 213     8145   9387   8945    282   -729    414       C
ATOM   1612  O   ASN A 213     -42.443 -53.829 -63.145  1.00 68.56           O
ANISOU 1612  O   ASN A 213     8052   9246   8752    262   -743    410       O
ATOM   1613  CB  ASN A 213     -45.400 -53.313 -61.968  1.00 84.28           C
ANISOU 1613  CB  ASN A 213     9894  11278  10851    271   -790    420       C
ATOM   1614  CG  ASN A 213     -45.742 -54.511 -62.830  1.00 92.94           C
ANISOU 1614  CG  ASN A 213    11015  12394  11903    239   -838    418       C
ATOM   1615  OD1 ASN A 213     -45.539 -54.495 -64.045  1.00 97.31           O
ANISOU 1615  OD1 ASN A 213    11613  12946  12416    241   -869    436       O
ATOM   1616  ND2 ASN A 213     -46.255 -55.561 -62.204  1.00 96.39           N
ANISOU 1616  ND2 ASN A 213    11428  12849  12348    208   -842    395       N
ATOM   1617  N   GLY A 214     -42.564 -51.709 -62.404  1.00 62.72           N
ANISOU 1617  N   GLY A 214     7263   8485   8082    315   -707    431       N
ATOM   1618  CA  GLY A 214     -41.455 -51.299 -63.248  1.00 55.41           C
ANISOU 1618  CA  GLY A 214     6396   7537   7120    326   -693    443       C
ATOM   1619  C   GLY A 214     -40.132 -51.881 -62.783  1.00 53.78           C
ANISOU 1619  C   GLY A 214     6225   7316   6891    310   -648    417       C
ATOM   1620  O   GLY A 214     -39.251 -52.180 -63.596  1.00 54.32           O
ANISOU 1620  O   GLY A 214     6349   7373   6916    305   -644    420       O
ATOM   1621  N   MET A 215     -39.966 -52.038 -61.468  1.00 49.79           N
ANISOU 1621  N   MET A 215     5690   6809   6418    303   -613    393       N
ATOM   1622  CA  MET A 215     -38.752 -52.672 -60.964  1.00 51.84           C
ANISOU 1622  CA  MET A 215     5981   7057   6659    286   -574    368       C
ATOM   1623  C   MET A 215     -38.714 -54.150 -61.348  1.00 52.17           C
ANISOU 1623  C   MET A 215     6051   7113   6660    254   -595    353       C
ATOM   1624  O   MET A 215     -37.646 -54.694 -61.650  1.00 50.61           O
ANISOU 1624  O   MET A 215     5899   6903   6429    243   -577    344       O
ATOM   1625  CB  MET A 215     -38.658 -52.494 -59.447  1.00 56.09           C
ANISOU 1625  CB  MET A 215     6481   7590   7239    286   -536    346       C
ATOM   1626  CG  MET A 215     -38.239 -51.086 -59.016  1.00 63.21           C
ANISOU 1626  CG  MET A 215     7372   8471   8176    315   -502    355       C
ATOM   1627  SD  MET A 215     -37.809 -50.913 -57.261  1.00 64.44           S
ANISOU 1627  SD  MET A 215     7499   8616   8370    311   -452    326       S
ATOM   1628  CE  MET A 215     -39.404 -50.512 -56.564  1.00 63.10           C
ANISOU 1628  CE  MET A 215     7264   8463   8249    319   -466    329       C
ATOM   1629  N   ILE A 216     -39.879 -54.805 -61.349  1.00 60.81           N
ANISOU 1629  N   ILE A 216     7116   8231   7757    237   -633    351       N
ATOM   1630  CA  ILE A 216     -39.986 -56.205 -61.759  1.00 57.95           C
ANISOU 1630  CA  ILE A 216     6780   7883   7357    204   -657    338       C
ATOM   1631  C   ILE A 216     -39.540 -56.375 -63.212  1.00 58.82           C
ANISOU 1631  C   ILE A 216     6948   7987   7414    203   -679    354       C
ATOM   1632  O   ILE A 216     -38.737 -57.258 -63.540  1.00 55.00           O
ANISOU 1632  O   ILE A 216     6511   7496   6892    185   -668    341       O
ATOM   1633  CB  ILE A 216     -41.431 -56.703 -61.564  1.00 57.39           C
ANISOU 1633  CB  ILE A 216     6663   7840   7305    188   -696    337       C
ATOM   1634  CG1 ILE A 216     -41.868 -56.624 -60.100  1.00 53.63           C
ANISOU 1634  CG1 ILE A 216     6131   7367   6877    186   -670    319       C
ATOM   1635  CG2 ILE A 216     -41.588 -58.114 -62.108  1.00 59.83           C
ANISOU 1635  CG2 ILE A 216     7001   8162   7571    153   -725    325       C
ATOM   1636  CD  ILE A 216     -41.171 -57.584 -59.222  1.00 60.04           C
ANISOU 1636  CD  ILE A 216     6957   8174   7680    163   -637    290       C
ATOM   1637  N   ASN A 217     -40.052 -55.529 -64.105  1.00 60.10           N
ANISOU 1637  N   ASN A 217     7110   8150   7574    224   -709    383       N
ATOM   1638  CA  ASN A 217     -39.677 -55.642 -65.508  1.00 59.39           C
ANISOU 1638  CA  ASN A 217     7079   8054   7432    223   -731    399       C
ATOM   1639  C   ASN A 217     -38.212 -55.294 -65.711  1.00 64.60           C
ANISOU 1639  C   ASN A 217     7787   8685   8072    235   -684    398       C
ATOM   1640  O   ASN A 217     -37.567 -55.828 -66.620  1.00 68.64           O
ANISOU 1640  O   ASN A 217     8356   9189   8536    224   -685    398       O
ATOM   1641  CB  ASN A 217     -40.588 -54.757 -66.361  1.00 54.08           C
ANISOU 1641  CB  ASN A 217     6395   7388   6764    244   -775    432       C
ATOM   1642  CG  ASN A 217     -42.048 -55.179 -66.266  1.00 61.85           C
ANISOU 1642  CG  ASN A 217     7331   8402   7766    230   -825    434       C
ATOM   1643  OD1 ASN A 217     -42.937 -54.359 -66.032  1.00 65.05           O
ANISOU 1643  OD1 ASN A 217     7687   8816   8214    250   -842    450       O
ATOM   1644  ND2 ASN A 217     -42.296 -56.478 -66.421  1.00 65.96           N
ANISOU 1644  ND2 ASN A 217     7866   8938   8258    196   -847    416       N
ATOM   1645  N   LEU A 218     -37.663 -54.424 -64.860  1.00 63.77           N
ANISOU 1645  N   LEU A 218     7660   8565   8006    255   -642    395       N
ATOM   1646  CA  LEU A 218     -36.240 -54.123 -64.950  1.00 58.86           C
ANISOU 1646  CA  LEU A 218     7077   7915   7370    264   -595    392       C
ATOM   1647  C   LEU A 218     -35.408 -55.330 -64.560  1.00 53.03           C
ANISOU 1647  C   LEU A 218     6363   7175   6612    239   -571    364       C
ATOM   1648  O   LEU A 218     -34.324 -55.557 -65.118  1.00 46.36           O
ANISOU 1648  O   LEU A 218     5567   6311   5736    237   -547    362       O
ATOM   1649  CB  LEU A 218     -35.898 -52.928 -64.066  1.00 63.01           C
ANISOU 1649  CB  LEU A 218     7570   8425   7944    289   -558    394       C
ATOM   1650  CG  LEU A 218     -34.439 -52.488 -64.180  1.00 63.67           C
ANISOU 1650  CG  LEU A 218     7692   8481   8020    299   -511    393       C
ATOM   1651  CD1 LEU A 218     -34.095 -52.211 -65.646  1.00 61.04           C
ANISOU 1651  CD1 LEU A 218     7412   8135   7643    308   -523    416       C
ATOM   1652  CD2 LEU A 218     -34.173 -51.268 -63.297  1.00 67.21           C
ANISOU 1652  CD2 LEU A 218     8107   8914   8516    322   -478    394       C
ATOM   1653  N   LEU A 219     -35.916 -56.137 -63.629  1.00 49.86           N
ANISOU 1653  N   LEU A 219     5928   6789   6227    219   -576    342       N
ATOM   1654  CA  LEU A 219     -35.186 -57.325 -63.227  1.00 48.43           C
ANISOU 1654  CA  LEU A 219     5769   6605   6028    194   -555    316       C
ATOM   1655  C   LEU A 219     -35.149 -58.361 -64.348  1.00 51.83           C
ANISOU 1655  C   LEU A 219     6249   7039   6404    174   -579    316       C
ATOM   1656  O   LEU A 219     -34.150 -59.074 -64.480  1.00 50.73           O
ANISOU 1656  O   LEU A 219     6149   6886   6240    163   -554    303       O
ATOM   1657  CB  LEU A 219     -35.806 -57.899 -61.953  1.00 52.27           C
ANISOU 1657  CB  LEU A 219     6208   7107   6545    178   -554    295       C
ATOM   1658  CG  LEU A 219     -35.627 -57.014 -60.718  1.00 50.57           C
ANISOU 1658  CG  LEU A 219     5952   6885   6380    195   -521    289       C
ATOM   1659  CD1 LEU A 219     -36.369 -57.607 -59.544  1.00 48.71           C
ANISOU 1659  CD1 LEU A 219     5673   6665   6170    177   -523    270       C
ATOM   1660  CD2 LEU A 219     -34.145 -56.828 -60.414  1.00 49.41           C
ANISOU 1660  CD2 LEU A 219     5830   6712   6230    202   -475    281       C
ATOM   1661  N   ASP A 220     -36.194 -58.423 -65.186  1.00 54.11           N
ANISOU 1661  N   ASP A 220     6539   7344   6675    169   -628    331       N
ATOM   1662  CA  ASP A 220     -36.174 -59.321 -66.343  1.00 63.91           C
ANISOU 1662  CA  ASP A 220     7834   8588   7861    149   -653    332       C
ATOM   1663  C   ASP A 220     -34.977 -59.049 -67.252  1.00 66.96           C
ANISOU 1663  C   ASP A 220     8281   8948   8212    161   -626    341       C
ATOM   1664  O   ASP A 220     -34.379 -59.988 -67.797  1.00 67.32           O
ANISOU 1664  O   ASP A 220     8376   8986   8217    143   -618    330       O
ATOM   1665  CB  ASP A 220     -37.476 -59.199 -67.133  1.00 71.99           C
ANISOU 1665  CB  ASP A 220     8847   9631   8873    146   -713    351       C
ATOM   1666  CG  ASP A 220     -38.670 -59.737 -66.373  1.00 84.75           C
ANISOU 1666  CG  ASP A 220    10410  11274  10518    127   -742    340       C
ATOM   1667  OD1 ASP A 220     -38.491 -60.162 -65.211  1.00 89.46           O
ANISOU 1667  OD1 ASP A 220    10977  11871  11141    118   -713    318       O
ATOM   1668  OD2 ASP A 220     -39.787 -59.728 -66.933  1.00 90.05           O
ANISOU 1668  OD2 ASP A 220    11066  11964  11184    122   -793    354       O
ATOM   1669  N   GLU A 221     -34.608 -57.776 -67.425  1.00 64.49           N
ANISOU 1669  N   GLU A 221     7967   8621   7916    190   -609    361       N
ATOM   1670  CA  GLU A 221     -33.444 -57.425 -68.233  1.00 60.69           C
ANISOU 1670  CA  GLU A 221     7540   8114   7406    202   -577    370       C
ATOM   1671  C   GLU A 221     -32.137 -57.879 -67.604  1.00 59.65           C
ANISOU 1671  C   GLU A 221     7420   7963   7281    197   -524    348       C
ATOM   1672  O   GLU A 221     -31.090 -57.795 -68.253  1.00 65.57           O
ANISOU 1672  O   GLU A 221     8216   8690   8006    203   -493    352       O
ATOM   1673  CB  GLU A 221     -33.391 -55.909 -68.473  1.00 66.38           C
ANISOU 1673  CB  GLU A 221     8251   8822   8147    234   -570    396       C
ATOM   1674  CG  GLU A 221     -34.757 -55.233 -68.535  1.00 72.60           C
ANISOU 1674  CG  GLU A 221     8999   9630   8956    245   -617    416       C
ATOM   1675  CD  GLU A 221     -35.624 -55.777 -69.657  1.00 77.56           C
ANISOU 1675  CD  GLU A 221     9655  10275   9541    231   -672    429       C
ATOM   1676  OE1 GLU A 221     -35.079 -56.002 -70.763  1.00 74.12           O
ANISOU 1676  OE1 GLU A 221     9282   9825   9055    227   -672    437       O
ATOM   1677  OE2 GLU A 221     -36.843 -55.974 -69.432  1.00 80.70           O
ANISOU 1677  OE2 GLU A 221    10011  10696   9953    223   -716    431       O
ATOM   1678  N   PHE A 222     -32.167 -58.341 -66.358  1.00 57.37           N
ANISOU 1678  N   PHE A 222     7091   7683   7025    188   -511    326       N
ATOM   1679  CA  PHE A 222     -31.005 -58.927 -65.713  1.00 57.44           C
ANISOU 1679  CA  PHE A 222     7109   7676   7039    181   -467    305       C
ATOM   1680  C   PHE A 222     -31.181 -60.422 -65.472  1.00 62.26           C
ANISOU 1680  C   PHE A 222     7729   8298   7630    151   -477    282       C
ATOM   1681  O   PHE A 222     -30.359 -61.024 -64.778  1.00 63.65           O
ANISOU 1681  O   PHE A 222     7906   8464   7815    144   -445    263       O
ATOM   1682  CB  PHE A 222     -30.717 -58.220 -64.385  1.00 58.80           C
ANISOU 1682  CB  PHE A 222     7232   7844   7264    194   -438    297       C
ATOM   1683  CG  PHE A 222     -30.265 -56.793 -64.531  1.00 60.65           C
ANISOU 1683  CG  PHE A 222     7462   8061   7519    222   -417    316       C
ATOM   1684  CD1 PHE A 222     -31.192 -55.755 -64.571  1.00 60.23           C
ANISOU 1684  CD1 PHE A 222     7380   8018   7488    239   -440    335       C
ATOM   1685  CD2 PHE A 222     -28.917 -56.484 -64.612  1.00 59.98           C
ANISOU 1685  CD2 PHE A 222     7401   7951   7436    231   -373    315       C
ATOM   1686  CE1 PHE A 222     -30.779 -54.448 -64.699  1.00 61.18           C
ANISOU 1686  CE1 PHE A 222     7497   8120   7627    265   -419    352       C
ATOM   1687  CE2 PHE A 222     -28.499 -55.174 -64.738  1.00 60.49           C
ANISOU 1687  CE2 PHE A 222     7463   8000   7522    255   -352    331       C
ATOM   1688  CZ  PHE A 222     -29.429 -54.155 -64.783  1.00 59.42           C
ANISOU 1688  CZ  PHE A 222     7301   7872   7405    272   -375    350       C
ATOM   1689  N   ASN A 223     -32.250 -61.024 -65.998  1.00 56.69           N
ANISOU 1689  N   ASN A 223     7029   7612   6900    134   -522    284       N
ATOM   1690  CA  ASN A 223     -32.607 -62.410 -65.697  1.00 65.25           C
ANISOU 1690  CA  ASN A 223     8115   8707   7969    104   -536    262       C
ATOM   1691  C   ASN A 223     -32.575 -62.685 -64.195  1.00 62.98           C
ANISOU 1691  C   ASN A 223     7782   8425   7724     99   -516    243       C
ATOM   1692  O   ASN A 223     -32.199 -63.773 -63.752  1.00 61.36           O
ANISOU 1692  O   ASN A 223     7587   8217   7510     80   -503    222       O
ATOM   1693  CB  ASN A 223     -31.698 -63.388 -66.444  1.00 75.36           C
ANISOU 1693  CB  ASN A 223     9458   9971   9205     90   -517    253       C
ATOM   1694  CG  ASN A 223     -31.871 -63.298 -67.939  1.00 86.35           C
ANISOU 1694  CG  ASN A 223    10901  11359  10548     89   -541    270       C
ATOM   1695  OD1 ASN A 223     -30.907 -63.084 -68.669  1.00 92.23           O
ANISOU 1695  OD1 ASN A 223    11692  12082  11270    100   -513    277       O
ATOM   1696  ND2 ASN A 223     -33.106 -63.447 -68.406  1.00 88.64           N
ANISOU 1696  ND2 ASN A 223    11185  11671  10824     77   -593    278       N
ATOM   1697  N   ALA A 224     -32.980 -61.687 -63.404  1.00 57.84           N
ANISOU 1697  N   ALA A 224     7080   7780   7116    115   -514    249       N
ATOM   1698  CA  ALA A 224     -33.059 -61.797 -61.955  1.00 48.81           C
ANISOU 1698  CA  ALA A 224     5891   6641   6012    112   -497    232       C
ATOM   1699  C   ALA A 224     -34.481 -62.138 -61.512  1.00 44.38           C
ANISOU 1699  C   ALA A 224     5290   6107   5466     96   -533    228       C
ATOM   1700  O   ALA A 224     -35.442 -62.008 -62.270  1.00 47.85           O
ANISOU 1700  O   ALA A 224     5727   6561   5894     93   -572    242       O
ATOM   1701  CB  ALA A 224     -32.597 -60.494 -61.295  1.00 50.69           C
ANISOU 1701  CB  ALA A 224     6101   6868   6290    138   -469    239       C
ATOM   1702  N   ASN A 225     -34.607 -62.573 -60.263  1.00 47.75           N
ANISOU 1702  N   ASN A 225     5685   6539   5919     85   -519    209       N
ATOM   1703  CA  ASN A 225     -35.873 -63.034 -59.702  1.00 58.30           C
ANISOU 1703  CA  ASN A 225     6982   7897   7271     66   -546    202       C
ATOM   1704  C   ASN A 225     -36.223 -62.221 -58.467  1.00 54.71           C
ANISOU 1704  C   ASN A 225     6475   7446   6866     79   -529    199       C
ATOM   1705  O   ASN A 225     -35.343 -61.885 -57.664  1.00 50.82           O
ANISOU 1705  O   ASN A 225     5980   6938   6390     89   -493    191       O
ATOM   1706  CB  ASN A 225     -35.825 -64.520 -59.304  1.00 64.10           C
ANISOU 1706  CB  ASN A 225     7732   8635   7987     35   -545    179       C
ATOM   1707  CG  ASN A 225     -35.115 -65.366 -60.319  1.00 66.81           C
ANISOU 1707  CG  ASN A 225     8135   8967   8283     24   -546    176       C
ATOM   1708  OD1 ASN A 225     -33.934 -65.686 -60.160  1.00 64.37           O
ANISOU 1708  OD1 ASN A 225     7855   8639   7964     27   -513    168       O
ATOM   1709  ND2 ASN A 225     -35.827 -65.738 -61.378  1.00 71.40           N
ANISOU 1709  ND2 ASN A 225     8736   9560   8834     11   -584    184       N
ATOM   1710  N   VAL A 226     -37.509 -61.927 -58.305  1.00 53.43           N
ANISOU 1710  N   VAL A 226     6270   7304   6727     77   -556    205       N
ATOM   1711  CA  VAL A 226     -37.979 -61.209 -57.132  1.00 59.97           C
ANISOU 1711  CA  VAL A 226     7047   8135   7602     88   -539    202       C
ATOM   1712  C   VAL A 226     -38.242 -62.253 -56.055  1.00 60.62           C
ANISOU 1712  C   VAL A 226     7115   8225   7692     61   -530    178       C
ATOM   1713  O   VAL A 226     -39.136 -63.093 -56.187  1.00 62.62           O
ANISOU 1713  O   VAL A 226     7359   8495   7938     38   -556    173       O
ATOM   1714  CB  VAL A 226     -39.215 -60.344 -57.431  1.00 66.88           C
ANISOU 1714  CB  VAL A 226     7881   9026   8504    102   -568    221       C
ATOM   1715  CG1 VAL A 226     -40.246 -61.098 -58.208  1.00 71.53           C
ANISOU 1715  CG1 VAL A 226     8468   9635   9074     81   -615    226       C
ATOM   1716  CG2 VAL A 226     -39.825 -59.809 -56.144  1.00 67.21           C
ANISOU 1716  CG2 VAL A 226     7870   9072   8595    107   -550    214       C
ATOM   1717  N   ALA A 227     -37.412 -62.235 -55.011  1.00 58.44           N
ANISOU 1717  N   ALA A 227     6841   7935   7429     63   -492    163       N
ATOM   1718  CA  ALA A 227     -37.578 -63.111 -53.861  1.00 52.69           C
ANISOU 1718  CA  ALA A 227     6101   7211   6709     41   -478    141       C
ATOM   1719  C   ALA A 227     -38.639 -62.622 -52.889  1.00 55.80           C
ANISOU 1719  C   ALA A 227     6441   7616   7144     42   -475    138       C
ATOM   1720  O   ALA A 227     -39.061 -63.391 -52.024  1.00 56.58           O
ANISOU 1720  O   ALA A 227     6527   7722   7249     20   -468    122       O
ATOM   1721  CB  ALA A 227     -36.250 -63.253 -53.119  1.00 49.74           C
ANISOU 1721  CB  ALA A 227     5750   6816   6331     44   -441    128       C
ATOM   1722  N   GLY A 228     -39.072 -61.371 -52.996  1.00 54.82           N
ANISOU 1722  N   GLY A 228     6289   7494   7048     66   -476    154       N
ATOM   1723  CA  GLY A 228     -40.039 -60.829 -52.058  1.00 47.99           C
ANISOU 1723  CA  GLY A 228     5372   6636   6224     70   -468    151       C
ATOM   1724  C   GLY A 228     -40.254 -59.366 -52.352  1.00 50.28           C
ANISOU 1724  C   GLY A 228     5640   6922   6542    102   -467    171       C
ATOM   1725  O   GLY A 228     -39.472 -58.729 -53.063  1.00 49.93           O
ANISOU 1725  O   GLY A 228     5621   6864   6485    122   -465    184       O
ATOM   1726  N   ILE A 229     -41.349 -58.838 -51.808  1.00 51.16           N
ANISOU 1726  N   ILE A 229     5702   7043   6693    108   -467    173       N
ATOM   1727  CA  ILE A 229     -41.682 -57.423 -51.935  1.00 49.58           C
ANISOU 1727  CA  ILE A 229     5475   6838   6526    140   -463    192       C
ATOM   1728  C   ILE A 229     -42.109 -56.904 -50.567  1.00 51.91           C
ANISOU 1728  C   ILE A 229     5733   7129   6863    144   -430    179       C
ATOM   1729  O   ILE A 229     -43.001 -57.474 -49.930  1.00 54.14           O
ANISOU 1729  O   ILE A 229     5986   7425   7162    125   -430    168       O
ATOM   1730  CB  ILE A 229     -42.792 -57.180 -52.983  1.00 50.95           C
ANISOU 1730  CB  ILE A 229     5623   7028   6706    147   -507    214       C
ATOM   1731  CG1 ILE A 229     -42.361 -57.695 -54.366  1.00 51.78           C
ANISOU 1731  CG1 ILE A 229     5772   7136   6765    142   -540    226       C
ATOM   1732  CG2 ILE A 229     -43.139 -55.686 -53.068  1.00 49.47           C
ANISOU 1732  CG2 ILE A 229     5407   6833   6555    183   -501    234       C
ATOM   1733  CD  ILE A 229     -43.333 -57.342 -55.510  1.00 49.29           C
ANISOU 1733  CD  ILE A 229     5440   6836   6452    152   -587    251       C
ATOM   1734  N   GLY A 230     -41.476 -55.822 -50.113  1.00 50.85           N
ANISOU 1734  N   GLY A 230     5601   6975   6746    167   -399    181       N
ATOM   1735  CA  GLY A 230     -41.836 -55.208 -48.843  1.00 46.02           C
ANISOU 1735  CA  GLY A 230     4958   6356   6172    173   -364    169       C
ATOM   1736  C   GLY A 230     -42.103 -53.726 -48.992  1.00 44.09           C
ANISOU 1736  C   GLY A 230     4691   6100   5961    207   -355    187       C
ATOM   1737  O   GLY A 230     -41.310 -53.008 -49.605  1.00 50.45           O
ANISOU 1737  O   GLY A 230     5520   6891   6756    226   -354    200       O
ATOM   1738  N   VAL A 231     -43.229 -53.248 -48.481  1.00 41.41           N
ANISOU 1738  N   VAL A 231     4304   5766   5662    215   -349    189       N
ATOM   1739  CA  VAL A 231     -43.566 -51.842 -48.569  1.00 46.65           C
ANISOU 1739  CA  VAL A 231     4943   6418   6362    248   -338    206       C
ATOM   1740  C   VAL A 231     -43.973 -51.365 -47.186  1.00 50.76           C
ANISOU 1740  C   VAL A 231     5437   6930   6922    250   -296    189       C
ATOM   1741  O   VAL A 231     -44.598 -52.103 -46.416  1.00 50.10           O
ANISOU 1741  O   VAL A 231     5332   6857   6845    228   -288    172       O
ATOM   1742  CB  VAL A 231     -44.665 -51.566 -49.619  1.00 52.92           C
ANISOU 1742  CB  VAL A 231     5705   7229   7174    263   -379    232       C
ATOM   1743  CG1 VAL A 231     -44.276 -52.195 -50.962  1.00 57.23           C
ANISOU 1743  CG1 VAL A 231     6285   7785   7675    256   -421    246       C
ATOM   1744  CG2 VAL A 231     -46.009 -52.061 -49.167  1.00 54.43           C
ANISOU 1744  CG2 VAL A 231     5848   7440   7395    250   -387    227       C
ATOM   1745  N   LEU A 232     -43.573 -50.140 -46.858  1.00 51.30           N
ANISOU 1745  N   LEU A 232     5507   6976   7011    275   -267    193       N
ATOM   1746  CA  LEU A 232     -43.937 -49.561 -45.578  1.00 52.86           C
ANISOU 1746  CA  LEU A 232     5681   7160   7243    279   -225    177       C
ATOM   1747  C   LEU A 232     -45.413 -49.182 -45.555  1.00 50.63           C
ANISOU 1747  C   LEU A 232     5343   6889   7006    292   -229    188       C
ATOM   1748  O   LEU A 232     -46.134 -49.519 -44.611  1.00 51.42           O
ANISOU 1748  O   LEU A 232     5416   6994   7128    279   -208    172       O
ATOM   1749  CB  LEU A 232     -43.056 -48.344 -45.294  1.00 55.03           C
ANISOU 1749  CB  LEU A 232     5977   7407   7526    301   -194    178       C
ATOM   1750  CG  LEU A 232     -43.229 -47.689 -43.923  1.00 57.43           C
ANISOU 1750  CG  LEU A 232     6268   7693   7860    304   -146    159       C
ATOM   1751  CD1 LEU A 232     -42.635 -48.599 -42.891  1.00 55.34           C
ANISOU 1751  CD1 LEU A 232     6029   7428   7570    272   -127    131       C
ATOM   1752  CD2 LEU A 232     -42.578 -46.297 -43.853  1.00 58.35           C
ANISOU 1752  CD2 LEU A 232     6398   7781   7991    330   -120    165       C
ATOM   1753  N   VAL A 233     -45.880 -48.496 -46.591  1.00 49.89           N
ANISOU 1753  N   VAL A 233     5230   6798   6929    319   -256    216       N
ATOM   1754  CA  VAL A 233     -47.253 -48.013 -46.654  1.00 52.51           C
ANISOU 1754  CA  VAL A 233     5506   7138   7309    337   -262    230       C
ATOM   1755  C   VAL A 233     -47.840 -48.397 -48.006  1.00 55.44           C
ANISOU 1755  C   VAL A 233     5863   7532   7671    340   -320    256       C
ATOM   1756  O   VAL A 233     -47.198 -48.208 -49.045  1.00 56.85           O
ANISOU 1756  O   VAL A 233     6073   7706   7820    350   -346    273       O
ATOM   1757  CB  VAL A 233     -47.334 -46.485 -46.444  1.00 52.77           C
ANISOU 1757  CB  VAL A 233     5525   7146   7381    374   -233    242       C
ATOM   1758  CG1 VAL A 233     -48.776 -46.009 -46.548  1.00 51.97           C
ANISOU 1758  CG1 VAL A 233     5361   7052   7332    395   -241    258       C
ATOM   1759  CG2 VAL A 233     -46.719 -46.080 -45.102  1.00 49.34           C
ANISOU 1759  CG2 VAL A 233     5108   6688   6952    369   -177    215       C
ATOM   1760  N   GLU A 234     -49.059 -48.922 -47.995  1.00 58.82           N
ANISOU 1760  N   GLU A 234     6245   7981   8124    330   -339    258       N
ATOM   1761  CA  GLU A 234     -49.824 -49.146 -49.213  1.00 62.99           C
ANISOU 1761  CA  GLU A 234     6750   8530   8652    335   -395    283       C
ATOM   1762  C   GLU A 234     -51.087 -48.290 -49.184  1.00 59.56           C
ANISOU 1762  C   GLU A 234     6253   8097   8279    363   -396    302       C
ATOM   1763  O   GLU A 234     -51.725 -48.138 -48.140  1.00 55.21           O
ANISOU 1763  O   GLU A 234     5665   7543   7769    363   -360    288       O
ATOM   1764  CB  GLU A 234     -50.183 -50.634 -49.385  1.00 64.35           C
ANISOU 1764  CB  GLU A 234     6922   8729   8800    296   -425    272       C
ATOM   1765  CG  GLU A 234     -50.960 -51.219 -48.218  1.00 71.12           C
ANISOU 1765  CG  GLU A 234     7742   9594   9685    274   -397    249       C
ATOM   1766  CD  GLU A 234     -51.930 -52.304 -48.640  1.00 82.70           C
ANISOU 1766  CD  GLU A 234     9178  11090  11153    247   -438    250       C
ATOM   1767  OE1 GLU A 234     -53.061 -51.965 -49.051  1.00 88.76           O
ANISOU 1767  OE1 GLU A 234     9894  11871  11962    261   -463    269       O
ATOM   1768  OE2 GLU A 234     -51.566 -53.497 -48.549  1.00 86.80           O
ANISOU 1768  OE2 GLU A 234     9726  11618  11634    213   -445    233       O
ATOM   1769  N   ALA A 235     -51.442 -47.727 -50.329  1.00 69.91           N
ANISOU 1769  N   ALA A 235     7553   9413   9597    388   -438    333       N
ATOM   1770  CA  ALA A 235     -52.661 -46.943 -50.436  1.00 82.18           C
ANISOU 1770  CA  ALA A 235     9045  10970  11210    417   -447    354       C
ATOM   1771  C   ALA A 235     -53.823 -47.837 -50.848  1.00 96.69           C
ANISOU 1771  C   ALA A 235    10838  12839  13061    398   -492    361       C
ATOM   1772  O   ALA A 235     -53.652 -48.810 -51.588  1.00105.57           O
ANISOU 1772  O   ALA A 235    11986  13982  14142    372   -535    361       O
ATOM   1773  CB  ALA A 235     -52.485 -45.801 -51.437  1.00 85.28           C
ANISOU 1773  CB  ALA A 235     9447  11349  11606    457   -469    388       C
ATOM   1774  N   GLU A 236     -55.009 -47.504 -50.351  1.00107.01           N
ANISOU 1774  N   GLU A 236    12079  14150  14429    410   -481    365       N
ATOM   1775  CA  GLU A 236     -56.199 -48.315 -50.596  1.00113.38           C
ANISOU 1775  CA  GLU A 236    12835  14987  15258    390   -520    369       C
ATOM   1776  C   GLU A 236     -56.734 -48.126 -52.015  1.00115.56           C
ANISOU 1776  C   GLU A 236    13094  15279  15533    406   -590    404       C
ATOM   1777  O   GLU A 236     -56.353 -47.188 -52.717  1.00114.14           O
ANISOU 1777  O   GLU A 236    12934  15085  15348    439   -603    429       O
ATOM   1778  CB  GLU A 236     -57.291 -47.983 -49.578  1.00116.59           C
ANISOU 1778  CB  GLU A 236    13173  15392  15735    399   -481    361       C
ATOM   1779  CG  GLU A 236     -58.490 -48.910 -49.638  1.00119.87           C
ANISOU 1779  CG  GLU A 236    13533  15837  16176    373   -512    360       C
ATOM   1780  CD  GLU A 236     -59.403 -48.752 -48.439  1.00123.41           C
ANISOU 1780  CD  GLU A 236    13922  16281  16688    374   -461    345       C
ATOM   1781  OE1 GLU A 236     -58.883 -48.574 -47.315  1.00123.68           O
ANISOU 1781  OE1 GLU A 236    13979  16295  16721    370   -398    320       O
ATOM   1782  OE2 GLU A 236     -60.640 -48.806 -48.620  1.00124.73           O
ANISOU 1782  OE2 GLU A 236    14021  16465  16906    377   -484    359       O
ATOM   1783  N   ARG A 241     -54.466 -52.804 -58.814  1.00112.36           N
ANISOU 1783  N   ARG A 241    12868  14862  14960    173  -1214    480       N
ATOM   1784  CA  ARG A 241     -53.203 -53.101 -58.150  1.00103.71           C
ANISOU 1784  CA  ARG A 241    11831  13759  13815    166  -1144    449       C
ATOM   1785  C   ARG A 241     -52.404 -54.069 -58.998  1.00 97.71           C
ANISOU 1785  C   ARG A 241    11154  13010  12962    143  -1176    437       C
ATOM   1786  O   ARG A 241     -52.567 -55.280 -58.884  1.00 97.15           O
ANISOU 1786  O   ARG A 241    11092  12950  12871    106  -1190    411       O
ATOM   1787  CB  ARG A 241     -53.456 -53.702 -56.763  1.00102.06           C
ANISOU 1787  CB  ARG A 241    11585  13546  13648    142  -1086    414       C
ATOM   1788  CG  ARG A 241     -52.275 -53.600 -55.827  1.00101.13           C
ANISOU 1788  CG  ARG A 241    11508  13414  13502    145  -1005    388       C
ATOM   1789  CD  ARG A 241     -52.275 -52.269 -55.114  1.00104.11           C
ANISOU 1789  CD  ARG A 241    11849  13772  13935    180   -951    400       C
ATOM   1790  NE  ARG A 241     -53.048 -52.332 -53.881  1.00108.65           N
ANISOU 1790  NE  ARG A 241    12362  14340  14582    170   -906    383       N
ATOM   1791  CZ  ARG A 241     -53.135 -51.337 -53.006  1.00113.05           C
ANISOU 1791  CZ  ARG A 241    12884  14877  15193    193   -847    385       C
ATOM   1792  NH1 ARG A 241     -52.498 -50.197 -53.234  1.00111.37           N
ANISOU 1792  NH1 ARG A 241    12692  14651  14972    227   -828    404       N
ATOM   1793  NH2 ARG A 241     -53.858 -51.481 -51.905  1.00118.13           N
ANISOU 1793  NH2 ARG A 241    13474  15512  15898    181   -805    368       N
ATOM   1794  N   LEU A 242     -51.514 -53.547 -59.850  1.00 95.90           N
ANISOU 1794  N   LEU A 242    10987  12776  12674    164  -1185    454       N
ATOM   1795  CA  LEU A 242     -50.840 -54.383 -60.843  1.00 98.75           C
ANISOU 1795  CA  LEU A 242    11427  13147  12948    145  -1222    448       C
ATOM   1796  C   LEU A 242     -49.872 -55.394 -60.241  1.00101.98           C
ANISOU 1796  C   LEU A 242    11884  13554  13309    118  -1172    408       C
ATOM   1797  O   LEU A 242     -49.356 -56.231 -60.988  1.00102.51           O
ANISOU 1797  O   LEU A 242    12015  13627  13306     99  -1198    399       O
ATOM   1798  CB  LEU A 242     -50.106 -53.520 -61.859  1.00100.59           C
ANISOU 1798  CB  LEU A 242    11715  13372  13132    175  -1235    477       C
ATOM   1799  CG  LEU A 242     -50.925 -53.072 -63.080  1.00104.05           C
ANISOU 1799  CG  LEU A 242    12144  13817  13571    188  -1318    517       C
ATOM   1800  CD1 LEU A 242     -50.023 -52.794 -64.274  1.00102.47           C
ANISOU 1800  CD1 LEU A 242    12031  13613  13291    201  -1338    535       C
ATOM   1801  CD2 LEU A 242     -52.015 -54.074 -63.441  1.00107.21           C
ANISOU 1801  CD2 LEU A 242    12517  14236  13981    153  -1388    512       C
ATOM   1802  N   VAL A 243     -49.647 -55.379 -58.933  1.00104.75           N
ANISOU 1802  N   VAL A 243    12208  13897  13696    116  -1104    385       N
ATOM   1803  CA  VAL A 243     -48.580 -56.148 -58.323  1.00106.90           C
ANISOU 1803  CA  VAL A 243    12529  14164  13924     99  -1052    352       C
ATOM   1804  C   VAL A 243     -49.097 -57.503 -57.853  1.00115.93           C
ANISOU 1804  C   VAL A 243    13659  15319  15072     58  -1061    322       C
ATOM   1805  O   VAL A 243     -50.300 -57.745 -57.770  1.00120.16           O
ANISOU 1805  O   VAL A 243    14138  15862  15655     44  -1094    325       O
ATOM   1806  CB  VAL A 243     -47.925 -55.378 -57.153  1.00103.24           C
ANISOU 1806  CB  VAL A 243    12053  13685  13490    118   -973    342       C
ATOM   1807  CG1 VAL A 243     -46.994 -54.304 -57.678  1.00100.33           C
ANISOU 1807  CG1 VAL A 243    11723  13304  13095    153   -957    363       C
ATOM   1808  CG2 VAL A 243     -48.988 -54.787 -56.246  1.00106.37           C
ANISOU 1808  CG2 VAL A 243    12367  14076  13973    126   -955    346       C
ATOM   1809  N   ASP A 244     -48.164 -58.396 -57.514  1.00122.09           N
ANISOU 1809  N   ASP A 244    14491  16096  15803     38  -1027    294       N
ATOM   1810  CA  ASP A 244     -48.476 -59.754 -57.084  1.00118.37           C
ANISOU 1810  CA  ASP A 244    14019  15632  15325     -1  -1030    265       C
ATOM   1811  C   ASP A 244     -48.489 -59.863 -55.561  1.00108.27           C
ANISOU 1811  C   ASP A 244    12705  14344  14089     -8   -965    241       C
ATOM   1812  O   ASP A 244     -49.348 -59.267 -54.902  1.00106.55           O
ANISOU 1812  O   ASP A 244    12421  14124  13940     -0   -952    247       O
ATOM   1813  CB  ASP A 244     -47.470 -60.744 -57.680  1.00124.85           C
ANISOU 1813  CB  ASP A 244    14921  16453  16064    -19  -1035    249       C
ATOM   1814  CG  ASP A 244     -46.048 -60.210 -57.666  1.00127.86           C
ANISOU 1814  CG  ASP A 244    15354  16821  16405      5   -988    249       C
ATOM   1815  OD1 ASP A 244     -45.505 -59.926 -58.755  1.00129.95           O
ANISOU 1815  OD1 ASP A 244    15668  17085  16623     19  -1012    266       O
ATOM   1816  OD2 ASP A 244     -45.475 -60.071 -56.566  1.00128.52           O
ANISOU 1816  OD2 ASP A 244    15431  16894  16505     10   -928    234       O
ATOM   1817  N   GLU A 245     -47.549 -60.621 -54.995  1.00100.20           N
ANISOU 1817  N   GLU A 245    11728  13316  13028    -23   -923    214       N
ATOM   1818  CA  GLU A 245     -47.453 -60.786 -53.548  1.00 95.65           C
ANISOU 1818  CA  GLU A 245    11129  12731  12484    -31   -862    191       C
ATOM   1819  C   GLU A 245     -46.500 -59.752 -52.962  1.00 84.16           C
ANISOU 1819  C   GLU A 245     9685  11261  11030     -1   -808    195       C
ATOM   1820  O   GLU A 245     -45.342 -59.653 -53.381  1.00 80.77           O
ANISOU 1820  O   GLU A 245     9311  10827  10550     11   -798    196       O
ATOM   1821  CB  GLU A 245     -46.977 -62.194 -53.180  1.00102.64           C
ANISOU 1821  CB  GLU A 245    12054  13616  13328    -64   -848    161       C
ATOM   1822  CG  GLU A 245     -47.004 -62.473 -51.676  1.00111.56           C
ANISOU 1822  CG  GLU A 245    13162  14736  14489    -76   -789    138       C
ATOM   1823  CD  GLU A 245     -45.859 -63.359 -51.206  1.00119.40           C
ANISOU 1823  CD  GLU A 245    14213  15722  15431    -89   -755    114       C
ATOM   1824  OE1 GLU A 245     -45.872 -64.571 -51.514  1.00121.61           O
ANISOU 1824  OE1 GLU A 245    14521  16007  15678   -117   -776    100       O
ATOM   1825  OE2 GLU A 245     -44.948 -62.844 -50.522  1.00121.33           O
ANISOU 1825  OE2 GLU A 245    14475  15956  15670    -73   -708    110       O
ATOM   1826  N   TYR A 246     -46.992 -58.990 -51.990  1.00 74.94           N
ANISOU 1826  N   TYR A 246     8466  10085   9922     10   -771    196       N
ATOM   1827  CA  TYR A 246     -46.192 -57.996 -51.293  1.00 64.61           C
ANISOU 1827  CA  TYR A 246     7164   8762   8622     35   -716    196       C
ATOM   1828  C   TYR A 246     -46.522 -58.059 -49.811  1.00 59.11           C
ANISOU 1828  C   TYR A 246     6434   8056   7969     24   -663    175       C
ATOM   1829  O   TYR A 246     -47.463 -58.736 -49.387  1.00 55.12           O
ANISOU 1829  O   TYR A 246     5895   7555   7494      0   -668    164       O
ATOM   1830  CB  TYR A 246     -46.445 -56.583 -51.828  1.00 55.68           C
ANISOU 1830  CB  TYR A 246     6007   7627   7522     70   -727    227       C
ATOM   1831  CG  TYR A 246     -47.875 -56.136 -51.645  1.00 63.87           C
ANISOU 1831  CG  TYR A 246     6971   8666   8632     74   -742    240       C
ATOM   1832  CD1 TYR A 246     -48.263 -55.418 -50.521  1.00 71.94           C
ANISOU 1832  CD1 TYR A 246     7948   9675   9713     83   -691    235       C
ATOM   1833  CD2 TYR A 246     -48.843 -56.445 -52.592  1.00 67.34           C
ANISOU 1833  CD2 TYR A 246     7386   9119   9081     67   -807    257       C
ATOM   1834  CE1 TYR A 246     -49.575 -55.018 -50.347  1.00 78.91           C
ANISOU 1834  CE1 TYR A 246     8761  10556  10666     88   -700    247       C
ATOM   1835  CE2 TYR A 246     -50.156 -56.049 -52.428  1.00 76.04           C
ANISOU 1835  CE2 TYR A 246     8415  10221  10254     70   -821    269       C
ATOM   1836  CZ  TYR A 246     -50.518 -55.336 -51.305  1.00 82.34           C
ANISOU 1836  CZ  TYR A 246     9167  11005  11113     82   -766    265       C
ATOM   1837  OH  TYR A 246     -51.828 -54.943 -51.145  1.00 89.38           O
ANISOU 1837  OH  TYR A 246     9984  11895  12081     86   -777    278       O
ATOM   1838  N   MET A 247     -45.574 -57.691 -48.915  1.00 50.51           N
ANISOU 1838  N   MET A 247     5428   6993   6770    109   -435    162       N
ATOM   1839  CA  MET A 247     -45.862 -57.437 -47.518  1.00 50.28           C
ANISOU 1839  CA  MET A 247     5375   6957   6773    107   -392    145       C
ATOM   1840  C   MET A 247     -45.926 -55.932 -47.280  1.00 55.42           C
ANISOU 1840  C   MET A 247     6003   7594   7461    142   -370    156       C
ATOM   1841  O   MET A 247     -45.116 -55.172 -47.818  1.00 59.55           O
ANISOU 1841  O   MET A 247     6551   8103   7972    165   -371    169       O
ATOM   1842  CB  MET A 247     -44.819 -58.065 -46.609  1.00 51.01           C
ANISOU 1842  CB  MET A 247     5506   7036   6838     89   -362    122       C
ATOM   1843  CG  MET A 247     -45.288 -58.115 -45.182  1.00 58.81           C
ANISOU 1843  CG  MET A 247     6472   8021   7852     77   -323    102       C
ATOM   1844  SD  MET A 247     -43.923 -58.241 -44.033  1.00 77.13           S
ANISOU 1844  SD  MET A 247     8839  10318  10150     70   -283     80       S
ATOM   1845  CE  MET A 247     -43.424 -56.542 -43.955  1.00 77.82           C
ANISOU 1845  CE  MET A 247     8922  10385  10261    108   -260     91       C
ATOM   1846  N   SER A 248     -46.897 -55.503 -46.480  1.00 54.08           N
ANISOU 1846  N   SER A 248     5787   7425   7334    147   -349    152       N
ATOM   1847  CA  SER A 248     -47.089 -54.101 -46.150  1.00 54.88           C
ANISOU 1847  CA  SER A 248     5865   7513   7476    180   -324    162       C
ATOM   1848  C   SER A 248     -47.281 -53.976 -44.650  1.00 58.12           C
ANISOU 1848  C   SER A 248     6261   7912   7910    172   -274    139       C
ATOM   1849  O   SER A 248     -47.966 -54.801 -44.036  1.00 55.46           O
ANISOU 1849  O   SER A 248     5905   7586   7581    147   -267    125       O
ATOM   1850  CB  SER A 248     -48.299 -53.524 -46.889  1.00 57.81           C
ANISOU 1850  CB  SER A 248     6185   7896   7885    200   -352    186       C
ATOM   1851  OG  SER A 248     -49.502 -54.106 -46.412  1.00 65.30           O
ANISOU 1851  OG  SER A 248     7088   8862   8862    182   -352    178       O
ATOM   1852  N   LEU A 249     -46.672 -52.944 -44.058  1.00 61.34           N
ANISOU 1852  N   LEU A 249     6681   8296   8329    193   -238    135       N
ATOM   1853  CA  LEU A 249     -46.890 -52.688 -42.636  1.00 55.94           C
ANISOU 1853  CA  LEU A 249     5986   7599   7668    187   -189    115       C
ATOM   1854  C   LEU A 249     -48.163 -51.893 -42.404  1.00 52.86           C
ANISOU 1854  C   LEU A 249     5540   7210   7335    207   -175    123       C
ATOM   1855  O   LEU A 249     -48.917 -52.185 -41.471  1.00 53.11           O
ANISOU 1855  O   LEU A 249     5546   7245   7389    193   -148    108       O
ATOM   1856  CB  LEU A 249     -45.705 -51.936 -42.033  1.00 56.82           C
ANISOU 1856  CB  LEU A 249     6136   7685   7769    198   -156    105       C
ATOM   1857  CG  LEU A 249     -44.369 -52.645 -42.163  1.00 58.35           C
ANISOU 1857  CG  LEU A 249     6384   7875   7913    181   -166     96       C
ATOM   1858  CD1 LEU A 249     -43.331 -52.000 -41.271  1.00 59.86           C
ANISOU 1858  CD1 LEU A 249     6607   8041   8098    185   -130     82       C
ATOM   1859  CD2 LEU A 249     -44.583 -54.071 -41.790  1.00 61.40           C
ANISOU 1859  CD2 LEU A 249     6776   8276   8276    146   -174     81       C
ATOM   1860  N   LEU A 250     -48.415 -50.883 -43.230  1.00 50.33           N
ANISOU 1860  N   LEU A 250     5199   6887   7038    240   -191    148       N
ATOM   1861  CA  LEU A 250     -49.518 -49.969 -42.997  1.00 49.60           C
ANISOU 1861  CA  LEU A 250     5054   6790   7001    264   -174    157       C
ATOM   1862  C   LEU A 250     -50.380 -49.861 -44.245  1.00 55.04           C
ANISOU 1862  C   LEU A 250     5705   7498   7709    280   -223    186       C
ATOM   1863  O   LEU A 250     -49.927 -50.109 -45.369  1.00 50.77           O
ANISOU 1863  O   LEU A 250     5187   6966   7136    281   -266    202       O
ATOM   1864  CB  LEU A 250     -49.001 -48.585 -42.569  1.00 49.09           C
ANISOU 1864  CB  LEU A 250     5001   6696   6955    294   -136    158       C
ATOM   1865  CG  LEU A 250     -48.369 -48.590 -41.174  1.00 51.06           C
ANISOU 1865  CG  LEU A 250     5280   6927   7195    279    -85    129       C
ATOM   1866  CD1 LEU A 250     -47.722 -47.267 -40.814  1.00 54.33           C
ANISOU 1866  CD1 LEU A 250     5712   7310   7620    304    -51    128       C
ATOM   1867  CD2 LEU A 250     -49.411 -48.984 -40.136  1.00 53.79           C
ANISOU 1867  CD2 LEU A 250     5591   7278   7570    263    -54    112       C
ATOM   1868  N   THR A 251     -51.647 -49.508 -44.019  1.00 65.13           N
ANISOU 1868  N   THR A 251     6925   8782   9041    292   -215    193       N
ATOM   1869  CA  THR A 251     -52.592 -49.182 -45.079  1.00 67.20           C
ANISOU 1869  CA  THR A 251     7142   9059   9332    313   -258    223       C
ATOM   1870  C   THR A 251     -53.106 -47.764 -44.877  1.00 63.07           C
ANISOU 1870  C   THR A 251     6583   8518   8863    354   -232    237       C
ATOM   1871  O   THR A 251     -53.546 -47.410 -43.779  1.00 62.83           O
ANISOU 1871  O   THR A 251     6529   8474   8868    357   -183    222       O
ATOM   1872  CB  THR A 251     -53.772 -50.151 -45.105  1.00 69.13           C
ANISOU 1872  CB  THR A 251     7339   9331   9596    289   -281    221       C
ATOM   1873  OG1 THR A 251     -53.329 -51.454 -44.721  1.00 73.27           O
ANISOU 1873  OG1 THR A 251     7896   9865  10078    247   -280    197       O
ATOM   1874  CG2 THR A 251     -54.353 -50.209 -46.497  1.00 70.88           C
ANISOU 1874  CG2 THR A 251     7537   9574   9822    299   -345    251       C
ATOM   1875  N   LEU A 252     -53.073 -46.967 -45.936  1.00 60.62           N
ANISOU 1875  N   LEU A 252     6270   8204   8558    385   -264    266       N
ATOM   1876  CA  LEU A 252     -53.479 -45.568 -45.879  1.00 68.51           C
ANISOU 1876  CA  LEU A 252     7241   9183   9607    427   -242    284       C
ATOM   1877  C   LEU A 252     -54.759 -45.373 -46.682  1.00 77.65           C
ANISOU 1877  C   LEU A 252     8337  10359  10808    447   -284    313       C
ATOM   1878  O   LEU A 252     -54.769 -45.585 -47.901  1.00 80.66           O
ANISOU 1878  O   LEU A 252     8723  10755  11168    450   -341    336       O
ATOM   1879  CB  LEU A 252     -52.372 -44.652 -46.412  1.00 63.92           C
ANISOU 1879  CB  LEU A 252     6707   8579   9000    452   -242    296       C
ATOM   1880  CG  LEU A 252     -52.665 -43.146 -46.419  1.00 60.18           C
ANISOU 1880  CG  LEU A 252     6212   8080   8573    497   -219    315       C
ATOM   1881  CD1 LEU A 252     -52.373 -42.538 -45.065  1.00 63.83           C
ANISOU 1881  CD1 LEU A 252     6682   8514   9055    499   -150    290       C
ATOM   1882  CD2 LEU A 252     -51.875 -42.421 -47.495  1.00 54.23           C
ANISOU 1882  CD2 LEU A 252     5496   7315   7795    521   -245    340       C
ATOM   1883  N   SER A 253     -55.827 -44.964 -46.003  1.00 84.09           N
ANISOU 1883  N   SER A 253     9095  11172  11685    460   -254    311       N
ATOM   1884  CA  SER A 253     -57.032 -44.527 -46.693  1.00 87.49           C
ANISOU 1884  CA  SER A 253     9462  11613  12167    487   -288    342       C
ATOM   1885  C   SER A 253     -56.865 -43.082 -47.145  1.00 89.49           C
ANISOU 1885  C   SER A 253     9717  11842  12444    535   -284    367       C
ATOM   1886  O   SER A 253     -56.383 -42.235 -46.386  1.00 91.37           O
ANISOU 1886  O   SER A 253     9973  12050  12692    551   -230    356       O
ATOM   1887  CB  SER A 253     -58.252 -44.672 -45.786  1.00 92.38           C
ANISOU 1887  CB  SER A 253    10014  12237  12846    482   -256    330       C
ATOM   1888  OG  SER A 253     -58.633 -46.034 -45.664  1.00 97.66           O
ANISOU 1888  OG  SER A 253    10673  12935  13500    440   -275    315       O
ATOM   1889  N   THR A 254     -57.260 -42.816 -48.397  1.00 93.83           N
ANISOU 1889  N   THR A 254    10249  12404  12999    556   -343    402       N
ATOM   1890  CA  THR A 254     -57.034 -41.527 -49.051  1.00 94.62           C
ANISOU 1890  CA  THR A 254    10358  12482  13112    601   -349    432       C
ATOM   1891  C   THR A 254     -57.324 -40.363 -48.115  1.00 95.51           C
ANISOU 1891  C   THR A 254    10445  12563  13280    633   -286    428       C
ATOM   1892  O   THR A 254     -58.305 -40.373 -47.369  1.00 98.43           O
ANISOU 1892  O   THR A 254    10759  12935  13704    635   -259    419       O
ATOM   1893  CB  THR A 254     -57.907 -41.406 -50.307  1.00 91.83           C
ANISOU 1893  CB  THR A 254     9965  12148  12778    622   -418    471       C
ATOM   1894  OG1 THR A 254     -57.663 -42.520 -51.170  1.00 95.37           O
ANISOU 1894  OG1 THR A 254    10439  12625  13172    589   -476    473       O
ATOM   1895  CG2 THR A 254     -57.591 -40.126 -51.067  1.00 88.28           C
ANISOU 1895  CG2 THR A 254     9533  11675  12334    667   -429    503       C
ATOM   1896  N   ILE A 255     -56.444 -39.366 -48.150  1.00 90.19           N
ANISOU 1896  N   ILE A 255     9815  11859  12595    657   -261    432       N
ATOM   1897  CA  ILE A 255     -56.605 -38.187 -47.313  1.00 88.75           C
ANISOU 1897  CA  ILE A 255     9617  11642  12460    688   -201    428       C
ATOM   1898  C   ILE A 255     -57.851 -37.434 -47.759  1.00 89.33           C
ANISOU 1898  C   ILE A 255     9624  11716  12602    729   -218    461       C
ATOM   1899  O   ILE A 255     -57.918 -36.932 -48.886  1.00 90.07           O
ANISOU 1899  O   ILE A 255     9717  11810  12695    757   -265    496       O
ATOM   1900  CB  ILE A 255     -55.361 -37.294 -47.386  1.00 89.63           C
ANISOU 1900  CB  ILE A 255     9792  11721  12541    703   -176    428       C
ATOM   1901  CG1 ILE A 255     -54.098 -38.115 -47.114  1.00 88.12           C
ANISOU 1901  CG1 ILE A 255     9665  11534  12282    663   -170    400       C
ATOM   1902  CG2 ILE A 255     -55.483 -36.129 -46.420  1.00 91.53           C
ANISOU 1902  CG2 ILE A 255    10023  11926  12829    731   -109    419       C
ATOM   1903  CD  ILE A 255     -54.173 -38.976 -45.869  1.00 88.04           C
ANISOU 1903  CD  ILE A 255     9651  11531  12268    626   -131    361       C
ATOM   1904  N   ASN A 256     -58.851 -37.369 -46.885  1.00 88.71           N
ANISOU 1904  N   ASN A 256     9487  11635  12582    734   -181    451       N
ATOM   1905  CA  ASN A 256     -59.971 -36.461 -47.115  1.00 91.45           C
ANISOU 1905  CA  ASN A 256     9770  11974  13002    779   -184    480       C
ATOM   1906  C   ASN A 256     -59.458 -35.044 -46.888  1.00 90.94           C
ANISOU 1906  C   ASN A 256     9733  11867  12955    818   -139    486       C
ATOM   1907  O   ASN A 256     -59.367 -34.572 -45.752  1.00 87.33           O
ANISOU 1907  O   ASN A 256     9279  11382  12519    821    -69    461       O
ATOM   1908  CB  ASN A 256     -61.151 -36.795 -46.207  1.00 91.42           C
ANISOU 1908  CB  ASN A 256     9698  11979  13059    772   -151    465       C
ATOM   1909  CG  ASN A 256     -62.496 -36.477 -46.853  1.00 92.23           C
ANISOU 1909  CG  ASN A 256     9720  12095  13229    805   -189    501       C
ATOM   1910  OD1 ASN A 256     -62.899 -35.317 -46.933  1.00 91.69           O
ANISOU 1910  OD1 ASN A 256     9625  12002  13212    851   -172    523       O
ATOM   1911  ND2 ASN A 256     -63.190 -37.508 -47.322  1.00 91.90           N
ANISOU 1911  ND2 ASN A 256     9639  12091  13188    780   -242    507       N
ATOM   1912  N   MET A 257     -59.097 -34.370 -47.982  1.00 94.72           N
ANISOU 1912  N   MET A 257    10234  12338  13419    846   -178    519       N
ATOM   1913  CA  MET A 257     -58.430 -33.078 -47.891  1.00 96.82           C
ANISOU 1913  CA  MET A 257    10537  12562  13690    879   -140    526       C
ATOM   1914  C   MET A 257     -59.308 -32.006 -47.262  1.00101.37           C
ANISOU 1914  C   MET A 257    11062  13110  14344    920    -91    533       C
ATOM   1915  O   MET A 257     -58.784 -31.005 -46.766  1.00105.94           O
ANISOU 1915  O   MET A 257    11671  13650  14931    940    -39    526       O
ATOM   1916  CB  MET A 257     -57.971 -32.640 -49.281  1.00 96.20           C
ANISOU 1916  CB  MET A 257    10489  12482  13581    901   -197    564       C
ATOM   1917  CG  MET A 257     -56.803 -33.452 -49.804  1.00 95.95           C
ANISOU 1917  CG  MET A 257    10524  12466  13467    864   -228    553       C
ATOM   1918  SD  MET A 257     -55.364 -33.271 -48.737  1.00 95.47           S
ANISOU 1918  SD  MET A 257    10535  12376  13366    840   -158    511       S
ATOM   1919  CE  MET A 257     -54.821 -31.622 -49.199  1.00 96.61           C
ANISOU 1919  CE  MET A 257    10711  12475  13523    888   -139    538       C
ATOM   1920  N   LYS A 258     -60.626 -32.192 -47.262  1.00102.28           N
ANISOU 1920  N   LYS A 258    11102  13242  14518    933   -106    546       N
ATOM   1921  CA  LYS A 258     -61.504 -31.220 -46.622  1.00104.40           C
ANISOU 1921  CA  LYS A 258    11318  13483  14866    972    -55    552       C
ATOM   1922  C   LYS A 258     -61.477 -31.357 -45.103  1.00 99.73           C
ANISOU 1922  C   LYS A 258    10729  12876  14288    950     26    507       C
ATOM   1923  O   LYS A 258     -61.186 -30.389 -44.392  1.00 98.80           O
ANISOU 1923  O   LYS A 258    10632  12719  14190    970     89    496       O
ATOM   1924  CB  LYS A 258     -62.928 -31.373 -47.156  1.00108.99           C
ANISOU 1924  CB  LYS A 258    11813  14089  15510    993    -99    582       C
ATOM   1925  CG  LYS A 258     -62.997 -31.501 -48.667  1.00113.61           C
ANISOU 1925  CG  LYS A 258    12398  14698  16073   1005   -189    624       C
ATOM   1926  CD  LYS A 258     -64.404 -31.822 -49.140  1.00115.38           C
ANISOU 1926  CD  LYS A 258    12534  14950  16354   1018   -237    650       C
ATOM   1927  CE  LYS A 258     -65.415 -30.836 -48.585  1.00117.20           C
ANISOU 1927  CE  LYS A 258    12698  15155  16678   1064   -191    662       C
ATOM   1928  NZ  LYS A 258     -66.009 -29.983 -49.656  1.00121.86           N
ANISOU 1928  NZ  LYS A 258    13253  15739  17307   1115   -243    713       N
ATOM   1929  N   GLU A 259     -61.765 -32.553 -44.587  1.00 93.73           N
ANISOU 1929  N   GLU A 259     9952  12145  13516    908     26    482       N
ATOM   1930  CA  GLU A 259     -61.856 -32.748 -43.145  1.00 92.91           C
ANISOU 1930  CA  GLU A 259     9848  12029  13427    886    101    441       C
ATOM   1931  C   GLU A 259     -60.499 -32.713 -42.451  1.00 88.38           C
ANISOU 1931  C   GLU A 259     9357  11433  12791    860    142    407       C
ATOM   1932  O   GLU A 259     -60.462 -32.650 -41.217  1.00 87.51           O
ANISOU 1932  O   GLU A 259     9256  11303  12689    847    210    374       O
ATOM   1933  CB  GLU A 259     -62.561 -34.072 -42.836  1.00 94.19           C
ANISOU 1933  CB  GLU A 259     9969  12228  13592    847     87    425       C
ATOM   1934  CG  GLU A 259     -63.339 -34.074 -41.526  1.00 94.50           C
ANISOU 1934  CG  GLU A 259     9968  12254  13683    843    160    398       C
ATOM   1935  CD  GLU A 259     -64.394 -32.987 -41.483  1.00 98.78           C
ANISOU 1935  CD  GLU A 259    10445  12774  14312    894    187    421       C
ATOM   1936  OE1 GLU A 259     -65.040 -32.743 -42.524  1.00100.94           O
ANISOU 1936  OE1 GLU A 259    10671  13061  14619    924    130    460       O
ATOM   1937  OE2 GLU A 259     -64.569 -32.367 -40.412  1.00102.46           O
ANISOU 1937  OE2 GLU A 259    10909  13207  14813    906    265    400       O
ATOM   1938  N   LYS A 260     -59.399 -32.729 -43.207  1.00 89.38           N
ANISOU 1938  N   LYS A 260     9543  11561  12857    853    104    415       N
ATOM   1939  CA  LYS A 260     -58.057 -32.869 -42.649  1.00 90.47           C
ANISOU 1939  CA  LYS A 260     9758  11685  12932    823    133    385       C
ATOM   1940  C   LYS A 260     -58.012 -34.092 -41.748  1.00 86.47           C
ANISOU 1940  C   LYS A 260     9257  11199  12398    774    151    348       C
ATOM   1941  O   LYS A 260     -57.982 -33.976 -40.518  1.00 88.55           O
ANISOU 1941  O   LYS A 260     9530  11443  12671    762    216    316       O
ATOM   1942  CB  LYS A 260     -57.630 -31.606 -41.894  1.00 94.74           C
ANISOU 1942  CB  LYS A 260    10327  12178  13492    847    200    373       C
ATOM   1943  CG  LYS A 260     -56.705 -30.705 -42.704  1.00 96.23           C
ANISOU 1943  CG  LYS A 260    10563  12344  13655    871    182    394       C
ATOM   1944  CD  LYS A 260     -57.162 -30.640 -44.150  1.00 98.44           C
ANISOU 1944  CD  LYS A 260    10813  12643  13945    897    111    439       C
ATOM   1945  CE  LYS A 260     -56.151 -29.947 -45.041  1.00102.86           C
ANISOU 1945  CE  LYS A 260    11428  13187  14469    914     87    460       C
ATOM   1946  NZ  LYS A 260     -56.277 -30.394 -46.457  1.00104.87           N
ANISOU 1946  NZ  LYS A 260    11674  13471  14701    918      7    495       N
ATOM   1947  N   SER A 261     -58.027 -35.269 -42.359  1.00 83.71           N
ANISOU 1947  N   SER A 261     8903  10888  12014    744     95    351       N
ATOM   1948  CA  SER A 261     -58.111 -36.510 -41.603  1.00 84.29           C
ANISOU 1948  CA  SER A 261     8978  10984  12065    698    106    320       C
ATOM   1949  C   SER A 261     -57.243 -37.554 -42.284  1.00 77.97           C
ANISOU 1949  C   SER A 261     8222  10211  11194    663     52    318       C
ATOM   1950  O   SER A 261     -57.431 -37.847 -43.469  1.00 74.65           O
ANISOU 1950  O   SER A 261     7788   9813  10764    669    -13    346       O
ATOM   1951  CB  SER A 261     -59.555 -36.993 -41.497  1.00 87.92           C
ANISOU 1951  CB  SER A 261     9359  11465  12581    698    100    327       C
ATOM   1952  OG  SER A 261     -60.263 -36.704 -42.690  1.00 92.85           O
ANISOU 1952  OG  SER A 261     9936  12104  13237    729     43    367       O
ATOM   1953  N   ILE A 262     -56.286 -38.086 -41.533  1.00 75.37           N
ANISOU 1953  N   ILE A 262     7947   9876  10814    629     78    286       N
ATOM   1954  CA  ILE A 262     -55.492 -39.230 -41.944  1.00 79.50           C
ANISOU 1954  CA  ILE A 262     8511  10423  11272    591     37    278       C
ATOM   1955  C   ILE A 262     -56.048 -40.446 -41.217  1.00 79.07           C
ANISOU 1955  C   ILE A 262     8435  10392  11216    552     47    253       C
ATOM   1956  O   ILE A 262     -56.102 -40.471 -39.982  1.00 85.80           O
ANISOU 1956  O   ILE A 262     9294  11230  12078    538    104    225       O
ATOM   1957  CB  ILE A 262     -54.003 -39.035 -41.620  1.00 80.77           C
ANISOU 1957  CB  ILE A 262     8746  10563  11378    578     57    259       C
ATOM   1958  CG1 ILE A 262     -53.500 -37.692 -42.145  1.00 80.70           C
ANISOU 1958  CG1 ILE A 262     8757  10525  11379    617     61    280       C
ATOM   1959  CG2 ILE A 262     -53.191 -40.176 -42.193  1.00 79.31           C
ANISOU 1959  CG2 ILE A 262     8601  10404  11130    544     11    255       C
ATOM   1960  CD  ILE A 262     -51.985 -37.592 -42.192  1.00 76.28           C
ANISOU 1960  CD  ILE A 262     8269   9952  10763    603     64    269       C
ATOM   1961  N   GLU A 263     -56.469 -41.450 -41.974  1.00 76.49           N
ANISOU 1961  N   GLU A 263     8086  10099  10876    534     -8    265       N
ATOM   1962  CA  GLU A 263     -56.962 -42.694 -41.397  1.00 82.28           C
ANISOU 1962  CA  GLU A 263     8803  10856  11605    494     -5    243       C
ATOM   1963  C   GLU A 263     -56.087 -43.845 -41.882  1.00 81.40           C
ANISOU 1963  C   GLU A 263     8740  10766  11424    458    -47    236       C
ATOM   1964  O   GLU A 263     -55.994 -44.103 -43.091  1.00 77.16           O
ANISOU 1964  O   GLU A 263     8205  10247  10867    462   -107    259       O
ATOM   1965  CB  GLU A 263     -58.434 -42.927 -41.745  1.00 91.39           C
ANISOU 1965  CB  GLU A 263     9878  12032  12815    502    -28    261       C
ATOM   1966  CG  GLU A 263     -59.392 -42.235 -40.780  1.00100.61           C
ANISOU 1966  CG  GLU A 263    10996  13181  14051    522     33    254       C
ATOM   1967  CD  GLU A 263     -59.749 -40.834 -41.223  1.00110.94           C
ANISOU 1967  CD  GLU A 263    12275  14467  15408    574     37    282       C
ATOM   1968  OE1 GLU A 263     -59.912 -40.636 -42.442  1.00114.72           O
ANISOU 1968  OE1 GLU A 263    12738  14959  15890    595    -22    314       O
ATOM   1969  OE2 GLU A 263     -59.875 -39.937 -40.359  1.00116.07           O
ANISOU 1969  OE2 GLU A 263    12921  15087  16093    595     99    271       O
ATOM   1970  N   ILE A 264     -55.438 -44.522 -40.932  1.00 78.13           N
ANISOU 1970  N   ILE A 264     8366  10346  10972    424    -15    204       N
ATOM   1971  CA  ILE A 264     -54.444 -45.553 -41.203  1.00 76.80           C
ANISOU 1971  CA  ILE A 264     8251  10192  10738    391    -44    193       C
ATOM   1972  C   ILE A 264     -54.743 -46.767 -40.340  1.00 76.94           C
ANISOU 1972  C   ILE A 264     8266  10223  10744    349    -26    166       C
ATOM   1973  O   ILE A 264     -55.064 -46.633 -39.154  1.00 75.68           O
ANISOU 1973  O   ILE A 264     8099  10050  10606    343     29    145       O
ATOM   1974  CB  ILE A 264     -53.015 -45.041 -40.933  1.00 80.84           C
ANISOU 1974  CB  ILE A 264     8829  10678  11208    394    -22    182       C
ATOM   1975  CG1 ILE A 264     -52.845 -43.634 -41.491  1.00 82.69           C
ANISOU 1975  CG1 ILE A 264     9061  10891  11466    437    -21    205       C
ATOM   1976  CG2 ILE A 264     -51.986 -45.951 -41.564  1.00 81.33           C
ANISOU 1976  CG2 ILE A 264     8940  10754  11207    369    -63    180       C
ATOM   1977  CD  ILE A 264     -51.440 -43.145 -41.452  1.00 80.20           C
ANISOU 1977  CD  ILE A 264     8808  10553  11110    440    -10    198       C
ATOM   1978  N   GLN A 265     -54.623 -47.953 -40.936  1.00 77.09           N
ANISOU 1978  N   GLN A 265     8296  10268  10726    320    -71    167       N
ATOM   1979  CA  GLN A 265     -54.839 -49.228 -40.269  1.00 76.00           C
ANISOU 1979  CA  GLN A 265     8162  10145  10571    278    -62    143       C
ATOM   1980  C   GLN A 265     -53.643 -50.136 -40.530  1.00 77.28           C
ANISOU 1980  C   GLN A 265     8386  10313  10664    251    -87    133       C
ATOM   1981  O   GLN A 265     -52.676 -49.760 -41.204  1.00 78.65           O
ANISOU 1981  O   GLN A 265     8598  10479  10806    264   -109    144       O
ATOM   1982  CB  GLN A 265     -56.139 -49.884 -40.748  1.00 79.58           C
ANISOU 1982  CB  GLN A 265     8553  10626  11057    268    -94    155       C
ATOM   1983  CG  GLN A 265     -56.385 -49.734 -42.238  1.00 86.96           C
ANISOU 1983  CG  GLN A 265     9468  11578  11994    286   -160    187       C
ATOM   1984  CD  GLN A 265     -57.606 -50.497 -42.713  1.00 92.04           C
ANISOU 1984  CD  GLN A 265    10055  12251  12666    271   -197    196       C
ATOM   1985  OE1 GLN A 265     -58.647 -50.492 -42.058  1.00 94.05           O
ANISOU 1985  OE1 GLN A 265    10256  12507  12970    268   -169    191       O
ATOM   1986  NE2 GLN A 265     -57.484 -51.156 -43.860  1.00 93.39           N
ANISOU 1986  NE2 GLN A 265    10236  12443  12804    259   -260    211       N
ATOM   1987  N   ASN A 266     -53.715 -51.348 -39.989  1.00 72.61           N
ANISOU 1987  N   ASN A 266     7806   9734  10051    212    -82    113       N
ATOM   1988  CA  ASN A 266     -52.661 -52.323 -40.203  1.00 67.19           C
ANISOU 1988  CA  ASN A 266     7175   9053   9302    185   -105    103       C
ATOM   1989  C   ASN A 266     -52.560 -52.685 -41.682  1.00 62.38           C
ANISOU 1989  C   ASN A 266     6568   8464   8671    187   -169    126       C
ATOM   1990  O   ASN A 266     -53.507 -52.533 -42.455  1.00 55.20           O
ANISOU 1990  O   ASN A 266     5611   7569   7793    199   -201    146       O
ATOM   1991  CB  ASN A 266     -52.926 -53.586 -39.384  1.00 67.04           C
ANISOU 1991  CB  ASN A 266     7162   9043   9268    144    -89     79       C
ATOM   1992  CG  ASN A 266     -52.276 -53.544 -38.024  1.00 67.34           C
ANISOU 1992  CG  ASN A 266     7238   9059   9289    132    -35     53       C
ATOM   1993  OD1 ASN A 266     -51.851 -52.487 -37.558  1.00 68.37           O
ANISOU 1993  OD1 ASN A 266     7382   9167   9430    154     -3     50       O
ATOM   1994  ND2 ASN A 266     -52.193 -54.703 -37.373  1.00 68.05           N
ANISOU 1994  ND2 ASN A 266     7350   9154   9352     95    -25     33       N
ATOM   1995  N   GLY A 267     -51.380 -53.163 -42.070  1.00 65.51           N
ANISOU 1995  N   GLY A 267     7020   8857   9012    176   -188    122       N
ATOM   1996  CA  GLY A 267     -51.193 -53.813 -43.347  1.00 68.10           C
ANISOU 1996  CA  GLY A 267     7362   9204   9309    168   -245    138       C
ATOM   1997  C   GLY A 267     -51.435 -55.305 -43.236  1.00 68.95           C
ANISOU 1997  C   GLY A 267     7475   9330   9392    127   -260    123       C
ATOM   1998  O   GLY A 267     -51.989 -55.808 -42.256  1.00 70.95           O
ANISOU 1998  O   GLY A 267     7711   9585   9661    106   -231    105       O
ATOM   1999  N   ASN A 268     -50.996 -56.027 -44.262  1.00 65.71           N
ANISOU 1999  N   ASN A 268     7093   8933   8942    115   -306    131       N
ATOM   2000  CA  ASN A 268     -51.163 -57.470 -44.288  1.00 64.23           C
ANISOU 2000  CA  ASN A 268     6917   8762   8728     76   -324    118       C
ATOM   2001  C   ASN A 268     -50.010 -58.202 -43.618  1.00 67.32           C
ANISOU 2001  C   ASN A 268     7365   9140   9073     54   -301     96       C
ATOM   2002  O   ASN A 268     -49.834 -59.405 -43.851  1.00 76.72           O
ANISOU 2002  O   ASN A 268     8580  10341  10230     24   -321     88       O
ATOM   2003  CB  ASN A 268     -51.348 -57.959 -45.731  1.00 64.94           C
ANISOU 2003  CB  ASN A 268     7008   8870   8796     71   -385    136       C
ATOM   2004  CG  ASN A 268     -50.112 -57.768 -46.587  1.00 64.65           C
ANISOU 2004  CG  ASN A 268     7025   8825   8715     84   -404    146       C
ATOM   2005  OD1 ASN A 268     -49.043 -57.419 -46.094  1.00 65.98           O
ANISOU 2005  OD1 ASN A 268     7231   8973   8865     92   -374    137       O
ATOM   2006  ND2 ASN A 268     -50.258 -57.995 -47.885  1.00 64.67           N
ANISOU 2006  ND2 ASN A 268     7031   8840   8698     84   -455    164       N
ATOM   2007  N   PHE A 269     -49.220 -57.512 -42.790  1.00 58.91           N
ANISOU 2007  N   PHE A 269     6324   8053   8007     68   -260     86       N
ATOM   2008  CA  PHE A 269     -48.001 -58.134 -42.276  1.00 55.76           C
ANISOU 2008  CA  PHE A 269     5982   7642   7564     51   -245     69       C
ATOM   2009  C   PHE A 269     -48.289 -59.302 -41.331  1.00 57.05           C
ANISOU 2009  C   PHE A 269     6151   7809   7716     14   -226     46       C
ATOM   2010  O   PHE A 269     -47.470 -60.225 -41.247  1.00 59.97           O
ANISOU 2010  O   PHE A 269     6565   8176   8045     -6   -231     36       O
ATOM   2011  CB  PHE A 269     -47.116 -57.099 -41.582  1.00 51.47           C
ANISOU 2011  CB  PHE A 269     5461   7074   7023     73   -208     64       C
ATOM   2012  CG  PHE A 269     -47.707 -56.537 -40.325  1.00 49.54           C
ANISOU 2012  CG  PHE A 269     5191   6819   6814     75   -161     51       C
ATOM   2013  CD1 PHE A 269     -47.294 -56.987 -39.079  1.00 49.35           C
ANISOU 2013  CD1 PHE A 269     5194   6783   6774     55   -126     27       C
ATOM   2014  CD2 PHE A 269     -48.680 -55.551 -40.393  1.00 45.34           C
ANISOU 2014  CD2 PHE A 269     4609   6287   6330     99   -153     63       C
ATOM   2015  CE1 PHE A 269     -47.853 -56.450 -37.918  1.00 53.67           C
ANISOU 2015  CE1 PHE A 269     5721   7318   7352     56    -80     14       C
ATOM   2016  CE2 PHE A 269     -49.245 -55.033 -39.260  1.00 48.11           C
ANISOU 2016  CE2 PHE A 269     4938   6627   6716    103   -106     50       C
ATOM   2017  CZ  PHE A 269     -48.839 -55.476 -38.012  1.00 47.75           C
ANISOU 2017  CZ  PHE A 269     4921   6569   6652     80    -68     25       C
ATOM   2018  N   LEU A 270     -49.431 -59.290 -40.626  1.00 58.00           N
ANISOU 2018  N   LEU A 270     6228   7935   7875      6   -204     40       N
ATOM   2019  CA  LEU A 270     -49.727 -60.358 -39.668  1.00 65.04           C
ANISOU 2019  CA  LEU A 270     7126   8828   8758    -29   -182     19       C
ATOM   2020  C   LEU A 270     -49.820 -61.718 -40.354  1.00 68.15           C
ANISOU 2020  C   LEU A 270     7533   9239   9122    -59   -219     18       C
ATOM   2021  O   LEU A 270     -49.475 -62.746 -39.761  1.00 65.68           O
ANISOU 2021  O   LEU A 270     7252   8923   8781    -87   -208      1       O
ATOM   2022  CB  LEU A 270     -51.018 -60.056 -38.908  1.00 66.68           C
ANISOU 2022  CB  LEU A 270     7281   9039   9017    -31   -150     14       C
ATOM   2023  CG  LEU A 270     -50.807 -59.136 -37.702  1.00 75.16           C
ANISOU 2023  CG  LEU A 270     8360  10090  10108    -16    -96      2       C
ATOM   2024  CD1 LEU A 270     -51.906 -59.316 -36.669  1.00 75.90           C
ANISOU 2024  CD1 LEU A 270     8419  10184  10237    -32    -56    -12       C
ATOM   2025  CD2 LEU A 270     -49.430 -59.351 -37.065  1.00 77.89           C
ANISOU 2025  CD2 LEU A 270     8769  10417  10407    -24    -80    -13       C
ATOM   2026  N   ARG A 271     -50.302 -61.736 -41.598  1.00 70.37           N
ANISOU 2026  N   ARG A 271     7791   9537   9409    -53   -265     36       N
ATOM   2027  CA  ARG A 271     -50.357 -62.950 -42.402  1.00 68.39           C
ANISOU 2027  CA  ARG A 271     7556   9302   9128    -80   -305     37       C
ATOM   2028  C   ARG A 271     -49.028 -63.694 -42.425  1.00 74.72           C
ANISOU 2028  C   ARG A 271     8423  10093   9875    -92   -307     27       C
ATOM   2029  O   ARG A 271     -49.006 -64.902 -42.678  1.00 80.48           O
ANISOU 2029  O   ARG A 271     9174  10830  10577   -121   -325     20       O
ATOM   2030  CB  ARG A 271     -50.789 -62.585 -43.831  1.00 65.56           C
ANISOU 2030  CB  ARG A 271     7174   8960   8777    -64   -355     61       C
ATOM   2031  CG  ARG A 271     -50.922 -63.762 -44.775  1.00 73.92           C
ANISOU 2031  CG  ARG A 271     8247  10034   9804    -92   -400     63       C
ATOM   2032  CD  ARG A 271     -50.523 -63.410 -46.199  1.00 80.48           C
ANISOU 2032  CD  ARG A 271     9095  10871  10615    -73   -445     84       C
ATOM   2033  NE  ARG A 271     -51.465 -62.470 -46.787  1.00 88.68           N
ANISOU 2033  NE  ARG A 271    10080  11920  11693    -50   -468    105       N
ATOM   2034  CZ  ARG A 271     -51.262 -61.829 -47.932  1.00 92.41           C
ANISOU 2034  CZ  ARG A 271    10559  12396  12158    -26   -503    127       C
ATOM   2035  NH1 ARG A 271     -50.145 -62.026 -48.621  1.00 94.69           N
ANISOU 2035  NH1 ARG A 271    10903  12676  12398    -23   -517    130       N
ATOM   2036  NH2 ARG A 271     -52.179 -60.992 -48.388  1.00 90.04           N
ANISOU 2036  NH2 ARG A 271    10208  12105  11898     -4   -523    147       N
ATOM   2037  N   PHE A 272     -47.920 -63.008 -42.152  1.00 73.87           N
ANISOU 2037  N   PHE A 272     8347   9966   9753    -70   -288     27       N
ATOM   2038  CA  PHE A 272     -46.588 -63.592 -42.209  1.00 73.37           C
ANISOU 2038  CA  PHE A 272     8343   9891   9642    -77   -290     20       C
ATOM   2039  C   PHE A 272     -46.038 -63.944 -40.829  1.00 79.45           C
ANISOU 2039  C   PHE A 272     9140  10645  10401    -91   -249     -1       C
ATOM   2040  O   PHE A 272     -44.823 -64.099 -40.679  1.00 85.29           O
ANISOU 2040  O   PHE A 272     9925  11372  11110    -88   -244     -5       O
ATOM   2041  CB  PHE A 272     -45.613 -62.641 -42.907  1.00 69.30           C
ANISOU 2041  CB  PHE A 272     7848   9366   9118    -45   -299     34       C
ATOM   2042  CG  PHE A 272     -46.001 -62.268 -44.309  1.00 65.69           C
ANISOU 2042  CG  PHE A 272     7374   8922   8664    -30   -340     56       C
ATOM   2043  CD1 PHE A 272     -46.948 -61.292 -44.548  1.00 62.30           C
ANISOU 2043  CD1 PHE A 272     6895   8500   8276     -9   -345     71       C
ATOM   2044  CD2 PHE A 272     -45.379 -62.861 -45.387  1.00 70.17           C
ANISOU 2044  CD2 PHE A 272     7976   9493   9194    -35   -373     63       C
ATOM   2045  CE1 PHE A 272     -47.292 -60.943 -45.827  1.00 60.35           C
ANISOU 2045  CE1 PHE A 272     6634   8264   8031      6   -385     92       C
ATOM   2046  CE2 PHE A 272     -45.712 -62.507 -46.676  1.00 71.37           C
ANISOU 2046  CE2 PHE A 272     8117   9655   9345    -21   -411     84       C
ATOM   2047  CZ  PHE A 272     -46.672 -61.540 -46.892  1.00 66.70           C
ANISOU 2047  CZ  PHE A 272     7477   9072   8795     -1   -418     99       C
ATOM   2048  N   PHE A 273     -46.896 -64.072 -39.822  1.00 88.22           N
ANISOU 2048  N   PHE A 273    10225  11757  11536   -105   -220    -13       N
ATOM   2049  CA  PHE A 273     -46.460 -64.341 -38.456  1.00 95.41           C
ANISOU 2049  CA  PHE A 273    11162  12652  12436   -119   -181    -32       C
ATOM   2050  C   PHE A 273     -47.247 -65.494 -37.850  1.00109.94           C
ANISOU 2050  C   PHE A 273    12997  14500  14276   -155   -170    -45       C
ATOM   2051  O   PHE A 273     -47.537 -65.510 -36.649  1.00113.14           O
ANISOU 2051  O   PHE A 273    13401  14896  14691   -166   -132    -59       O
ATOM   2052  CB  PHE A 273     -46.596 -63.092 -37.590  1.00 86.00           C
ANISOU 2052  CB  PHE A 273     9953  11448  11276    -97   -143    -35       C
ATOM   2053  CG  PHE A 273     -45.449 -62.133 -37.717  1.00 77.01           C
ANISOU 2053  CG  PHE A 273     8840  10294  10128    -70   -141    -29       C
ATOM   2054  CD1 PHE A 273     -45.546 -61.016 -38.534  1.00 75.40           C
ANISOU 2054  CD1 PHE A 273     8610  10091   9946    -39   -154    -11       C
ATOM   2055  CD2 PHE A 273     -44.282 -62.334 -37.005  1.00 71.96           C
ANISOU 2055  CD2 PHE A 273     8247   9638   9457    -75   -125    -40       C
ATOM   2056  CE1 PHE A 273     -44.493 -60.121 -38.645  1.00 70.54           C
ANISOU 2056  CE1 PHE A 273     8019   9461   9323    -14   -150     -6       C
ATOM   2057  CE2 PHE A 273     -43.228 -61.444 -37.112  1.00 71.47           C
ANISOU 2057  CE2 PHE A 273     8205   9561   9388    -51   -123    -36       C
ATOM   2058  CZ  PHE A 273     -43.334 -60.338 -37.936  1.00 70.55           C
ANISOU 2058  CZ  PHE A 273     8065   9446   9295    -21   -134    -19       C
ATOM   2059  N   LYS A 274     -47.597 -66.484 -38.666  1.00120.91           N
ANISOU 2059  N   LYS A 274    14385  15903  15651   -175   -203    -42       N
ATOM   2060  CA  LYS A 274     -48.473 -67.560 -38.219  1.00133.93           C
ANISOU 2060  CA  LYS A 274    16023  17560  17304   -210   -196    -53       C
ATOM   2061  C   LYS A 274     -47.681 -68.634 -37.481  1.00152.62           C
ANISOU 2061  C   LYS A 274    18445  19914  19631   -234   -182    -69       C
ATOM   2062  O   LYS A 274     -46.615 -69.060 -37.939  1.00147.17           O
ANISOU 2062  O   LYS A 274    17797  19217  18904   -232   -200    -67       O
ATOM   2063  CB  LYS A 274     -49.209 -68.167 -39.412  1.00126.61           C
ANISOU 2063  CB  LYS A 274    15073  16654  16380   -224   -239    -44       C
ATOM   2064  CG  LYS A 274     -49.718 -67.127 -40.395  1.00122.47           C
ANISOU 2064  CG  LYS A 274    14505  16142  15885   -196   -266    -24       C
ATOM   2065  CD  LYS A 274     -50.264 -67.763 -41.666  1.00118.42           C
ANISOU 2065  CD  LYS A 274    13980  15649  15367   -210   -315    -14       C
ATOM   2066  CE  LYS A 274     -51.773 -67.947 -41.596  1.00115.47           C
ANISOU 2066  CE  LYS A 274    13546  15292  15034   -227   -319    -14       C
ATOM   2067  NZ  LYS A 274     -52.491 -66.658 -41.394  1.00112.40           N
ANISOU 2067  NZ  LYS A 274    13103  14906  14697   -199   -304     -3       N
ATOM   2068  N   ASP A 275     -48.206 -69.067 -36.338  1.00171.55           N
ANISOU 2068  N   ASP A 275    20839  22306  22036   -256   -147    -83       N
ATOM   2069  CA  ASP A 275     -47.590 -70.132 -35.552  1.00178.80           C
ANISOU 2069  CA  ASP A 275    21807  23211  22918   -281   -132    -98       C
ATOM   2070  C   ASP A 275     -48.169 -71.486 -35.945  1.00185.78           C
ANISOU 2070  C   ASP A 275    22693  24105  23791   -316   -150   -101       C
ATOM   2071  CB  ASP A 275     -47.790 -69.890 -34.053  1.00180.56           C
ANISOU 2071  CB  ASP A 275    22034  23420  23151   -288    -82   -112       C
ATOM   2072  CG  ASP A 275     -47.090 -68.634 -33.563  1.00181.02           C
ANISOU 2072  CG  ASP A 275    22101  23465  23215   -257    -63   -110       C
ATOM   2073  OD1 ASP A 275     -45.974 -68.345 -34.044  1.00180.83           O
ANISOU 2073  OD1 ASP A 275    22103  23434  23168   -238    -83   -103       O
ATOM   2074  OD2 ASP A 275     -47.657 -67.938 -32.695  1.00180.37           O
ANISOU 2074  OD2 ASP A 275    21997  23376  23158   -253    -26   -117       O
ATOM   2075  OXT ASP A 275     -47.843 -72.515 -35.350  1.00188.16           O
ANISOU 2075  OXT ASP A 275    23033  24396  24064   -340   -139   -113       O
ATOM   2076  OT1 ASP A 275     -48.978 -71.579 -36.870  1.00188.44           O
ANISOU 2076  OT1 ASP A 275    22993  24459  24145   -320   -177    -93       O
TER
ATOM   2077  N   LYS B   2     -36.728 -62.599 -14.652  1.00103.11           N
ANISOU 2077  N   LYS B   2    12918  13275  12985   -326    256   -297       N
ATOM   2078  CA  LYS B   2     -35.484 -62.896 -13.945  1.00104.97           C
ANISOU 2078  CA  LYS B   2    13209  13498  13178   -338    225   -298       C
ATOM   2079  C   LYS B   2     -34.515 -63.665 -14.842  1.00106.11           C
ANISOU 2079  C   LYS B   2    13344  13656  13319   -328    170   -280       C
ATOM   2080  O   LYS B   2     -34.907 -64.574 -15.583  1.00104.13           O
ANISOU 2080  O   LYS B   2    13068  13419  13076   -327    160   -269       O
ATOM   2081  CB  LYS B   2     -35.740 -63.697 -12.659  1.00106.63           C
ANISOU 2081  CB  LYS B   2    13476  13695  13345   -368    245   -308       C
ATOM   2082  CG  LYS B   2     -37.017 -63.351 -11.889  1.00108.43           C
ANISOU 2082  CG  LYS B   2    13707  13912  13578   -382    307   -325       C
ATOM   2083  CD  LYS B   2     -38.223 -64.054 -12.495  1.00109.49           C
ANISOU 2083  CD  LYS B   2    13800  14063  13739   -384    329   -319       C
ATOM   2084  CE  LYS B   2     -39.406 -64.237 -11.566  1.00109.70           C
ANISOU 2084  CE  LYS B   2    13842  14078  13759   -406    388   -333       C
ATOM   2085  NZ  LYS B   2     -40.649 -64.435 -12.365  1.00110.77           N
ANISOU 2085  NZ  LYS B   2    13917  14231  13940   -400    412   -328       N
ATOM   2086  N   PHE B   3     -33.240 -63.294 -14.757  1.00105.28           N
ANISOU 2086  N   PHE B   3    13257  13543  13200   -321    135   -277       N
ATOM   2087  CA  PHE B   3     -32.186 -63.900 -15.554  1.00103.75           C
ANISOU 2087  CA  PHE B   3    13056  13358  13005   -310     85   -261       C
ATOM   2088  C   PHE B   3     -31.061 -64.359 -14.642  1.00 94.14           C
ANISOU 2088  C   PHE B   3    11894  12128  11748   -324     55   -262       C
ATOM   2089  O   PHE B   3     -30.748 -63.696 -13.648  1.00 95.59           O
ANISOU 2089  O   PHE B   3    12112  12295  11912   -334     63   -274       O
ATOM   2090  CB  PHE B   3     -31.623 -62.908 -16.586  1.00110.34           C
ANISOU 2090  CB  PHE B   3    13850  14199  13875   -283     67   -254       C
ATOM   2091  CG  PHE B   3     -32.262 -63.005 -17.943  1.00112.38           C
ANISOU 2091  CG  PHE B   3    14054  14477  14169   -265     68   -242       C
ATOM   2092  CD1 PHE B   3     -33.088 -61.993 -18.406  1.00111.99           C
ANISOU 2092  CD1 PHE B   3    13966  14432  14155   -250     96   -245       C
ATOM   2093  CD2 PHE B   3     -32.028 -64.102 -18.761  1.00113.30           C
ANISOU 2093  CD2 PHE B   3    14160  14607  14283   -262     39   -227       C
ATOM   2094  CE1 PHE B   3     -33.679 -62.073 -19.653  1.00110.74           C
ANISOU 2094  CE1 PHE B   3    13757  14290  14027   -234     93   -233       C
ATOM   2095  CE2 PHE B   3     -32.615 -64.187 -20.012  1.00113.39           C
ANISOU 2095  CE2 PHE B   3    14124  14635  14323   -247     38   -217       C
ATOM   2096  CZ  PHE B   3     -33.443 -63.169 -20.458  1.00111.56           C
ANISOU 2096  CZ  PHE B   3    13854  14408  14126   -233     64   -219       C
ATOM   2097  N   ARG B   4     -30.453 -65.491 -14.981  1.00 85.98           N
ANISOU 2097  N   ARG B   4    10868  11100  10700   -325     20   -248       N
ATOM   2098  CA  ARG B   4     -29.171 -65.804 -14.380  1.00 78.50           C
ANISOU 2098  CA  ARG B   4     9961  10142   9723   -330    -19   -244       C
ATOM   2099  C   ARG B   4     -28.086 -64.943 -15.024  1.00 75.96           C
ANISOU 2099  C   ARG B   4     9614   9821   9424   -309    -49   -238       C
ATOM   2100  O   ARG B   4     -28.319 -64.236 -16.010  1.00 79.23           O
ANISOU 2100  O   ARG B   4     9983  10246   9876   -290    -41   -235       O
ATOM   2101  CB  ARG B   4     -28.861 -67.292 -14.511  1.00 80.36           C
ANISOU 2101  CB  ARG B   4    10214  10381   9939   -336    -45   -230       C
ATOM   2102  CG  ARG B   4     -29.686 -68.144 -13.549  1.00 86.73           C
ANISOU 2102  CG  ARG B   4    11060  11180  10712   -362    -19   -237       C
ATOM   2103  CD  ARG B   4     -29.163 -69.559 -13.424  1.00 88.77           C
ANISOU 2103  CD  ARG B   4    11349  11436  10944   -370    -48   -224       C
ATOM   2104  NE  ARG B   4     -29.696 -70.433 -14.460  1.00 90.57           N
ANISOU 2104  NE  ARG B   4    11545  11678  11189   -364    -46   -214       N
ATOM   2105  CZ  ARG B   4     -29.122 -71.570 -14.828  1.00 93.63           C
ANISOU 2105  CZ  ARG B   4    11942  12066  11566   -361    -76   -200       C
ATOM   2106  NH1 ARG B   4     -28.003 -71.960 -14.233  1.00 94.88           N
ANISOU 2106  NH1 ARG B   4    12138  12212  11699   -363   -111   -193       N
ATOM   2107  NH2 ARG B   4     -29.661 -72.313 -15.785  1.00 93.35           N
ANISOU 2107  NH2 ARG B   4    11879  12043  11547   -357    -73   -193       N
ATOM   2108  N   ARG B   5     -26.885 -65.006 -14.451  1.00 71.02           N
ANISOU 2108  N   ARG B   5     9021   9186   8779   -314    -84   -236       N
ATOM   2109  CA  ARG B   5     -25.816 -64.105 -14.866  1.00 69.02           C
ANISOU 2109  CA  ARG B   5     8749   8931   8546   -298   -110   -233       C
ATOM   2110  C   ARG B   5     -25.505 -64.236 -16.358  1.00 66.05           C
ANISOU 2110  C   ARG B   5     8322   8569   8205   -273   -126   -217       C
ATOM   2111  O   ARG B   5     -25.244 -63.234 -17.035  1.00 67.37           O
ANISOU 2111  O   ARG B   5     8456   8739   8403   -257   -126   -217       O
ATOM   2112  CB  ARG B   5     -24.566 -64.372 -14.031  1.00 76.10           C
ANISOU 2112  CB  ARG B   5     9685   9814   9414   -309   -150   -231       C
ATOM   2113  CG  ARG B   5     -23.375 -63.554 -14.454  1.00 84.49           C
ANISOU 2113  CG  ARG B   5    10727  10875  10500   -294   -181   -226       C
ATOM   2114  CD  ARG B   5     -23.482 -62.141 -13.926  1.00 94.61           C
ANISOU 2114  CD  ARG B   5    12015  12147  11788   -300   -160   -244       C
ATOM   2115  NE  ARG B   5     -22.660 -61.880 -12.742  1.00103.06           N
ANISOU 2115  NE  ARG B   5    13131  13201  12828   -318   -184   -252       N
ATOM   2116  CZ  ARG B   5     -21.331 -61.977 -12.691  1.00108.12           C
ANISOU 2116  CZ  ARG B   5    13775  13838  13468   -316   -231   -243       C
ATOM   2117  NH1 ARG B   5     -20.625 -62.339 -13.761  1.00108.19           N
ANISOU 2117  NH1 ARG B   5    13745  13857  13506   -296   -257   -226       N
ATOM   2118  NH2 ARG B   5     -20.701 -61.706 -11.554  1.00110.17           N
ANISOU 2118  NH2 ARG B   5    14077  14083  13699   -336   -252   -252       N
ATOM   2119  N   SER B   6     -25.532 -65.460 -16.885  1.00 63.30           N
ANISOU 2119  N   SER B   6     7969   8229   7852   -271   -140   -204       N
ATOM   2120  CA  SER B   6     -25.157 -65.691 -18.279  1.00 62.33           C
ANISOU 2120  CA  SER B   6     7805   8119   7757   -248   -157   -189       C
ATOM   2121  C   SER B   6     -26.134 -65.016 -19.241  1.00 58.25           C
ANISOU 2121  C   SER B   6     7245   7615   7273   -235   -128   -190       C
ATOM   2122  O   SER B   6     -25.722 -64.302 -20.160  1.00 48.20           O
ANISOU 2122  O   SER B   6     5939   6347   6029   -215   -135   -185       O
ATOM   2123  CB  SER B   6     -25.073 -67.193 -18.548  1.00 63.98           C
ANISOU 2123  CB  SER B   6     8026   8333   7951   -251   -174   -177       C
ATOM   2124  OG  SER B   6     -23.827 -67.708 -18.111  1.00 75.12           O
ANISOU 2124  OG  SER B   6     9463   9734   9347   -252   -211   -169       O
ATOM   2125  N   GLY B   7     -27.435 -65.228 -19.042  1.00 56.83           N
ANISOU 2125  N   GLY B   7     7064   7440   7089   -246    -95   -198       N
ATOM   2126  CA  GLY B   7     -28.417 -64.569 -19.884  1.00 51.48           C
ANISOU 2126  CA  GLY B   7     6345   6774   6443   -233    -69   -198       C
ATOM   2127  C   GLY B   7     -28.431 -63.069 -19.687  1.00 52.67           C
ANISOU 2127  C   GLY B   7     6484   6918   6613   -225    -52   -208       C
ATOM   2128  O   GLY B   7     -28.769 -62.319 -20.605  1.00 49.96           O
ANISOU 2128  O   GLY B   7     6101   6582   6301   -207    -42   -204       O
ATOM   2129  N   ARG B   8     -28.049 -62.610 -18.496  1.00 56.61           N
ANISOU 2129  N   ARG B   8     7018   7400   7091   -239    -48   -220       N
ATOM   2130  CA  ARG B   8     -28.008 -61.179 -18.231  1.00 57.92           C
ANISOU 2130  CA  ARG B   8     7178   7556   7273   -233    -31   -231       C
ATOM   2131  C   ARG B   8     -26.913 -60.508 -19.044  1.00 56.44           C
ANISOU 2131  C   ARG B   8     6968   7369   7109   -214    -58   -222       C
ATOM   2132  O   ARG B   8     -27.119 -59.428 -19.604  1.00 55.53           O
ANISOU 2132  O   ARG B   8     6823   7253   7022   -198    -43   -223       O
ATOM   2133  CB  ARG B   8     -27.794 -60.937 -16.740  1.00 58.88           C
ANISOU 2133  CB  ARG B   8     7349   7659   7362   -256    -24   -247       C
ATOM   2134  CG  ARG B   8     -28.526 -59.744 -16.202  1.00 64.41           C
ANISOU 2134  CG  ARG B   8     8051   8348   8072   -258     17   -264       C
ATOM   2135  CD  ARG B   8     -28.738 -59.858 -14.704  1.00 68.96           C
ANISOU 2135  CD  ARG B   8     8682   8909   8611   -285     35   -281       C
ATOM   2136  NE  ARG B   8     -27.492 -60.002 -13.952  1.00 69.16           N
ANISOU 2136  NE  ARG B   8     8748   8922   8606   -298     -2   -282       N
ATOM   2137  CZ  ARG B   8     -27.288 -60.930 -13.020  1.00 63.63           C
ANISOU 2137  CZ  ARG B   8     8095   8217   7865   -319    -15   -284       C
ATOM   2138  NH1 ARG B   8     -28.248 -61.800 -12.724  1.00 56.54           N
ANISOU 2138  NH1 ARG B   8     7209   7322   6951   -331     10   -285       N
ATOM   2139  NH2 ARG B   8     -26.128 -60.986 -12.382  1.00 64.87           N
ANISOU 2139  NH2 ARG B   8     8286   8363   7998   -329    -52   -284       N
ATOM   2140  N   LEU B   9     -25.745 -61.144 -19.121  1.00 58.16           N
ANISOU 2140  N   LEU B   9     7198   7586   7315   -214    -97   -213       N
ATOM   2141  CA  LEU B   9     -24.651 -60.612 -19.918  1.00 53.17           C
ANISOU 2141  CA  LEU B   9     6543   6953   6706   -196   -122   -203       C
ATOM   2142  C   LEU B   9     -25.025 -60.536 -21.391  1.00 49.41           C
ANISOU 2142  C   LEU B   9     6022   6492   6261   -174   -117   -190       C
ATOM   2143  O   LEU B   9     -24.663 -59.577 -22.079  1.00 46.37           O
ANISOU 2143  O   LEU B   9     5611   6105   5902   -157   -116   -186       O
ATOM   2144  CB  LEU B   9     -23.415 -61.488 -19.735  1.00 55.51           C
ANISOU 2144  CB  LEU B   9     6858   7247   6986   -200   -163   -194       C
ATOM   2145  CG  LEU B   9     -22.564 -61.254 -18.498  1.00 54.39           C
ANISOU 2145  CG  LEU B   9     6755   7089   6821   -217   -181   -203       C
ATOM   2146  CD1 LEU B   9     -21.436 -62.256 -18.472  1.00 51.59           C
ANISOU 2146  CD1 LEU B   9     6412   6734   6455   -218   -223   -190       C
ATOM   2147  CD2 LEU B   9     -22.039 -59.816 -18.477  1.00 57.36           C
ANISOU 2147  CD2 LEU B   9     7120   7456   7219   -212   -179   -210       C
ATOM   2148  N   VAL B  10     -25.722 -61.559 -21.905  1.00 49.72           N
ANISOU 2148  N   VAL B  10     6053   6544   6296   -173   -114   -182       N
ATOM   2149  CA  VAL B  10     -26.087 -61.568 -23.318  1.00 48.01           C
ANISOU 2149  CA  VAL B  10     5796   6341   6104   -154   -112   -170       C
ATOM   2150  C   VAL B  10     -27.108 -60.469 -23.608  1.00 49.25           C
ANISOU 2150  C   VAL B  10     5927   6501   6285   -144    -81   -175       C
ATOM   2151  O   VAL B  10     -26.963 -59.702 -24.569  1.00 48.50           O
ANISOU 2151  O   VAL B  10     5802   6408   6216   -125    -81   -167       O
ATOM   2152  CB  VAL B  10     -26.604 -62.961 -23.730  1.00 40.66           C
ANISOU 2152  CB  VAL B  10     4866   5423   5160   -159   -118   -162       C
ATOM   2153  CG1 VAL B  10     -27.096 -62.940 -25.171  1.00 39.58           C
ANISOU 2153  CG1 VAL B  10     4691   5301   5046   -141   -116   -151       C
ATOM   2154  CG2 VAL B  10     -25.511 -64.044 -23.532  1.00 35.00           C
ANISOU 2154  CG2 VAL B  10     4175   4702   4422   -164   -150   -155       C
ATOM   2155  N   ASP B  11     -28.145 -60.366 -22.771  1.00 48.22           N
ANISOU 2155  N   ASP B  11     5807   6369   6147   -158    -52   -188       N
ATOM   2156  CA  ASP B  11     -29.147 -59.317 -22.938  1.00 49.23           C
ANISOU 2156  CA  ASP B  11     5909   6497   6300   -149    -19   -193       C
ATOM   2157  C   ASP B  11     -28.529 -57.933 -22.757  1.00 52.39           C
ANISOU 2157  C   ASP B  11     6308   6882   6715   -140    -14   -199       C
ATOM   2158  O   ASP B  11     -28.758 -57.024 -23.566  1.00 56.26           O
ANISOU 2158  O   ASP B  11     6767   7373   7234   -120     -5   -193       O
ATOM   2159  CB  ASP B  11     -30.291 -59.535 -21.943  1.00 51.31           C
ANISOU 2159  CB  ASP B  11     6187   6757   6551   -167     13   -207       C
ATOM   2160  CG  ASP B  11     -31.471 -58.596 -22.179  1.00 58.60           C
ANISOU 2160  CG  ASP B  11     7079   7683   7504   -156     49   -211       C
ATOM   2161  OD1 ASP B  11     -32.294 -58.896 -23.066  1.00 62.03           O
ANISOU 2161  OD1 ASP B  11     7480   8133   7957   -147     52   -201       O
ATOM   2162  OD2 ASP B  11     -31.577 -57.558 -21.483  1.00 60.63           O
ANISOU 2162  OD2 ASP B  11     7345   7924   7767   -157     73   -223       O
ATOM   2163  N   LEU B  12     -27.736 -57.759 -21.696  1.00 48.79           N
ANISOU 2163  N   LEU B  12     5889   6411   6239   -154    -22   -209       N
ATOM   2164  CA  LEU B  12     -27.079 -56.477 -21.443  1.00 51.24           C
ANISOU 2164  CA  LEU B  12     6202   6706   6562   -149    -18   -217       C
ATOM   2165  C   LEU B  12     -26.226 -56.039 -22.628  1.00 51.08           C
ANISOU 2165  C   LEU B  12     6153   6688   6566   -128    -40   -202       C
ATOM   2166  O   LEU B  12     -26.271 -54.870 -23.038  1.00 50.75           O
ANISOU 2166  O   LEU B  12     6092   6640   6551   -114    -25   -202       O
ATOM   2167  CB  LEU B  12     -26.223 -56.566 -20.182  1.00 52.56           C
ANISOU 2167  CB  LEU B  12     6414   6858   6699   -171    -33   -229       C
ATOM   2168  CG  LEU B  12     -26.588 -55.645 -19.017  1.00 61.61           C
ANISOU 2168  CG  LEU B  12     7586   7985   7836   -185     -4   -249       C
ATOM   2169  CD1 LEU B  12     -25.532 -55.747 -17.926  1.00 65.28           C
ANISOU 2169  CD1 LEU B  12     8096   8437   8271   -205    -28   -258       C
ATOM   2170  CD2 LEU B  12     -26.796 -54.179 -19.465  1.00 62.48           C
ANISOU 2170  CD2 LEU B  12     7672   8087   7980   -168     20   -252       C
ATOM   2171  N   THR B  13     -25.436 -56.959 -23.186  1.00 49.44           N
ANISOU 2171  N   THR B  13     5944   6489   6352   -125    -72   -189       N
ATOM   2172  CA  THR B  13     -24.653 -56.655 -24.379  1.00 48.51           C
ANISOU 2172  CA  THR B  13     5799   6374   6257   -105    -89   -174       C
ATOM   2173  C   THR B  13     -25.556 -56.218 -25.528  1.00 45.10           C
ANISOU 2173  C   THR B  13     5332   5953   5852    -85    -71   -164       C
ATOM   2174  O   THR B  13     -25.316 -55.183 -26.164  1.00 43.57           O
ANISOU 2174  O   THR B  13     5118   5754   5682    -69    -66   -160       O
ATOM   2175  CB  THR B  13     -23.817 -57.873 -24.795  1.00 46.40           C
ANISOU 2175  CB  THR B  13     5537   6115   5978   -106   -122   -162       C
ATOM   2176  OG1 THR B  13     -22.921 -58.235 -23.738  1.00 45.98           O
ANISOU 2176  OG1 THR B  13     5516   6051   5903   -123   -142   -169       O
ATOM   2177  CG2 THR B  13     -23.000 -57.551 -26.042  1.00 39.76           C
ANISOU 2177  CG2 THR B  13     4670   5276   5161    -85   -135   -147       C
ATOM   2178  N   ASN B  14     -26.606 -56.995 -25.807  1.00 37.38           N
ANISOU 2178  N   ASN B  14     4345   4990   4868    -86    -63   -161       N
ATOM   2179  CA  ASN B  14     -27.507 -56.630 -26.895  1.00 37.20           C
ANISOU 2179  CA  ASN B  14     4288   4979   4870    -68    -51   -151       C
ATOM   2180  C   ASN B  14     -28.163 -55.285 -26.644  1.00 45.58           C
ANISOU 2180  C   ASN B  14     5336   6030   5952    -60    -21   -158       C
ATOM   2181  O   ASN B  14     -28.344 -54.490 -27.573  1.00 52.39           O
ANISOU 2181  O   ASN B  14     6171   6893   6840    -39    -15   -148       O
ATOM   2182  CB  ASN B  14     -28.586 -57.688 -27.080  1.00 37.60           C
ANISOU 2182  CB  ASN B  14     4331   5045   4910    -75    -47   -148       C
ATOM   2183  CG  ASN B  14     -29.544 -57.344 -28.222  1.00 45.23           C
ANISOU 2183  CG  ASN B  14     5260   6024   5901    -56    -39   -137       C
ATOM   2184  OD1 ASN B  14     -29.194 -57.461 -29.401  1.00 54.05           O
ANISOU 2184  OD1 ASN B  14     6362   7149   7026    -42    -56   -122       O
ATOM   2185  ND2 ASN B  14     -30.758 -56.943 -27.877  1.00 41.75           N
ANISOU 2185  ND2 ASN B  14     4806   5586   5473    -57    -12   -143       N
ATOM   2186  N   TYR B  15     -28.556 -55.018 -25.400  1.00 41.05           N
ANISOU 2186  N   TYR B  15     4784   5446   5368    -75      1   -176       N
ATOM   2187  CA  TYR B  15     -29.280 -53.789 -25.141  1.00 38.12           C
ANISOU 2187  CA  TYR B  15     4402   5064   5019    -67     34   -184       C
ATOM   2188  C   TYR B  15     -28.360 -52.599 -25.348  1.00 44.28           C
ANISOU 2188  C   TYR B  15     5181   5828   5816    -56     31   -183       C
ATOM   2189  O   TYR B  15     -28.736 -51.612 -25.996  1.00 46.37           O
ANISOU 2189  O   TYR B  15     5421   6089   6109    -36     47   -177       O
ATOM   2190  CB  TYR B  15     -29.877 -53.805 -23.725  1.00 44.32           C
ANISOU 2190  CB  TYR B  15     5214   5839   5787    -88     60   -204       C
ATOM   2191  CG  TYR B  15     -30.860 -52.665 -23.517  1.00 45.68           C
ANISOU 2191  CG  TYR B  15     5371   6001   5984    -78    100   -211       C
ATOM   2192  CD1 TYR B  15     -32.215 -52.822 -23.800  1.00 47.21           C
ANISOU 2192  CD1 TYR B  15     5537   6206   6194    -72    123   -208       C
ATOM   2193  CD2 TYR B  15     -30.417 -51.421 -23.124  1.00 44.08           C
ANISOU 2193  CD2 TYR B  15     5179   5778   5792    -74    114   -221       C
ATOM   2194  CE1 TYR B  15     -33.094 -51.778 -23.648  1.00 45.28           C
ANISOU 2194  CE1 TYR B  15     5276   5952   5977    -60    159   -214       C
ATOM   2195  CE2 TYR B  15     -31.290 -50.373 -22.967  1.00 52.34           C
ANISOU 2195  CE2 TYR B  15     6212   6813   6863    -63    152   -227       C
ATOM   2196  CZ  TYR B  15     -32.628 -50.553 -23.234  1.00 53.51           C
ANISOU 2196  CZ  TYR B  15     6331   6972   7028    -55    175   -223       C
ATOM   2197  OH  TYR B  15     -33.502 -49.493 -23.080  1.00 58.82           O
ANISOU 2197  OH  TYR B  15     6988   7633   7729    -42    214   -228       O
ATOM   2198  N   LEU B  16     -27.126 -52.694 -24.841  1.00 43.96           N
ANISOU 2198  N   LEU B  16     5166   5778   5758    -68     10   -188       N
ATOM   2199  CA  LEU B  16     -26.176 -51.600 -25.003  1.00 42.68           C
ANISOU 2199  CA  LEU B  16     5004   5600   5613    -60      7   -188       C
ATOM   2200  C   LEU B  16     -25.834 -51.382 -26.472  1.00 45.52           C
ANISOU 2200  C   LEU B  16     5333   5968   5997    -37     -6   -168       C
ATOM   2201  O   LEU B  16     -25.787 -50.240 -26.944  1.00 48.34           O
ANISOU 2201  O   LEU B  16     5675   6314   6378    -21      7   -165       O
ATOM   2202  CB  LEU B  16     -24.910 -51.874 -24.189  1.00 41.68           C
ANISOU 2202  CB  LEU B  16     4909   5464   5465    -79    -18   -197       C
ATOM   2203  CG  LEU B  16     -25.067 -51.801 -22.661  1.00 43.30           C
ANISOU 2203  CG  LEU B  16     5151   5656   5645   -104     -6   -218       C
ATOM   2204  CD1 LEU B  16     -23.837 -52.366 -21.937  1.00 42.81           C
ANISOU 2204  CD1 LEU B  16     5119   5588   5558   -123    -40   -222       C
ATOM   2205  CD2 LEU B  16     -25.378 -50.383 -22.179  1.00 44.33           C
ANISOU 2205  CD2 LEU B  16     5286   5766   5790   -103     25   -232       C
ATOM   2206  N   LEU B  17     -25.595 -52.467 -27.211  1.00 43.11           N
ANISOU 2206  N   LEU B  17     5019   5678   5682    -34    -30   -155       N
ATOM   2207  CA  LEU B  17     -25.238 -52.336 -28.617  1.00 43.38           C
ANISOU 2207  CA  LEU B  17     5029   5719   5734    -13    -41   -136       C
ATOM   2208  C   LEU B  17     -26.349 -51.678 -29.421  1.00 44.55           C
ANISOU 2208  C   LEU B  17     5150   5873   5906      7    -21   -127       C
ATOM   2209  O   LEU B  17     -26.072 -51.003 -30.414  1.00 41.88           O
ANISOU 2209  O   LEU B  17     4794   5532   5588     26    -21   -114       O
ATOM   2210  CB  LEU B  17     -24.910 -53.706 -29.202  1.00 44.81           C
ANISOU 2210  CB  LEU B  17     5210   5916   5900    -15    -67   -125       C
ATOM   2211  CG  LEU B  17     -23.608 -54.304 -28.701  1.00 44.34           C
ANISOU 2211  CG  LEU B  17     5172   5850   5824    -28    -91   -128       C
ATOM   2212  CD1 LEU B  17     -23.508 -55.751 -29.156  1.00 46.15           C
ANISOU 2212  CD1 LEU B  17     5405   6095   6037    -30   -112   -118       C
ATOM   2213  CD2 LEU B  17     -22.431 -53.488 -29.189  1.00 41.68           C
ANISOU 2213  CD2 LEU B  17     4829   5502   5508    -18    -99   -122       C
ATOM   2214  N   THR B  18     -27.605 -51.856 -29.019  1.00 40.88           N
ANISOU 2214  N   THR B  18     4679   5415   5439      4     -3   -133       N
ATOM   2215  CA  THR B  18     -28.718 -51.289 -29.767  1.00 41.33           C
ANISOU 2215  CA  THR B  18     4707   5478   5520     23     14   -123       C
ATOM   2216  C   THR B  18     -29.208 -49.964 -29.190  1.00 45.49           C
ANISOU 2216  C   THR B  18     5230   5987   6067     30     46   -133       C
ATOM   2217  O   THR B  18     -30.201 -49.421 -29.685  1.00 47.19           O
ANISOU 2217  O   THR B  18     5420   6205   6305     47     62   -126       O
ATOM   2218  CB  THR B  18     -29.885 -52.278 -29.814  1.00 45.21           C
ANISOU 2218  CB  THR B  18     5187   5988   6003     17     15   -122       C
ATOM   2219  OG1 THR B  18     -30.321 -52.536 -28.478  1.00 46.18           O
ANISOU 2219  OG1 THR B  18     5329   6106   6112     -3     33   -141       O
ATOM   2220  CG2 THR B  18     -29.477 -53.610 -30.499  1.00 43.33           C
ANISOU 2220  CG2 THR B  18     4952   5767   5745     12    -16   -111       C
ATOM   2221  N   HIS B  19     -28.570 -49.448 -28.138  1.00 41.00           N
ANISOU 2221  N   HIS B  19     4687   5399   5491     16     55   -150       N
ATOM   2222  CA  HIS B  19     -28.890 -48.124 -27.599  1.00 43.74           C
ANISOU 2222  CA  HIS B  19     5037   5726   5858     21     87   -160       C
ATOM   2223  C   HIS B  19     -27.606 -47.331 -27.356  1.00 43.61           C
ANISOU 2223  C   HIS B  19     5039   5689   5842     17     81   -166       C
ATOM   2224  O   HIS B  19     -27.333 -46.891 -26.233  1.00 46.51           O
ANISOU 2224  O   HIS B  19     5432   6039   6200      1     93   -185       O
ATOM   2225  CB  HIS B  19     -29.716 -48.241 -26.318  1.00 43.91           C
ANISOU 2225  CB  HIS B  19     5075   5742   5868      4    113   -180       C
ATOM   2226  CG  HIS B  19     -31.070 -48.845 -26.527  1.00 46.93           C
ANISOU 2226  CG  HIS B  19     5434   6141   6255      9    125   -175       C
ATOM   2227  ND1 HIS B  19     -31.266 -50.208 -26.667  1.00 49.74           N
ANISOU 2227  ND1 HIS B  19     5790   6519   6591     -3    105   -171       N
ATOM   2228  CD2 HIS B  19     -32.294 -48.275 -26.620  1.00 46.57           C
ANISOU 2228  CD2 HIS B  19     5365   6095   6236     23    155   -174       C
ATOM   2229  CE1 HIS B  19     -32.556 -50.446 -26.841  1.00 49.31           C
ANISOU 2229  CE1 HIS B  19     5711   6475   6549      3    121   -167       C
ATOM   2230  NE2 HIS B  19     -33.200 -49.290 -26.817  1.00 47.98           N
ANISOU 2230  NE2 HIS B  19     5526   6294   6409     19    151   -169       N
ATOM   2231  N   PRO B  20     -26.796 -47.124 -28.397  1.00 38.43           N
ANISOU 2231  N   PRO B  20     4370   5033   5197     31     62   -150       N
ATOM   2232  CA  PRO B  20     -25.572 -46.335 -28.230  1.00 35.46           C
ANISOU 2232  CA  PRO B  20     4008   4638   4827     27     57   -155       C
ATOM   2233  C   PRO B  20     -25.899 -44.870 -27.977  1.00 43.38           C
ANISOU 2233  C   PRO B  20     5011   5618   5854     36     89   -163       C
ATOM   2234  O   PRO B  20     -26.961 -44.374 -28.363  1.00 42.41           O
ANISOU 2234  O   PRO B  20     4868   5495   5749     54    111   -156       O
ATOM   2235  CB  PRO B  20     -24.846 -46.525 -29.572  1.00 34.81           C
ANISOU 2235  CB  PRO B  20     3908   4564   4755     42     35   -134       C
ATOM   2236  CG  PRO B  20     -25.932 -46.765 -30.556  1.00 31.86           C
ANISOU 2236  CG  PRO B  20     3508   4207   4391     62     39   -117       C
ATOM   2237  CD  PRO B  20     -27.010 -47.513 -29.810  1.00 38.96           C
ANISOU 2237  CD  PRO B  20     4411   5118   5275     51     47   -127       C
ATOM   2238  N   HIS B  21     -24.984 -44.188 -27.281  1.00 40.95           N
ANISOU 2238  N   HIS B  21     4725   5289   5544     22     90   -177       N
ATOM   2239  CA  HIS B  21     -25.109 -42.769 -26.920  1.00 42.45           C
ANISOU 2239  CA  HIS B  21     4922   5453   5755     26    120   -187       C
ATOM   2240  C   HIS B  21     -26.371 -42.442 -26.105  1.00 49.83           C
ANISOU 2240  C   HIS B  21     5863   6381   6690     26    155   -201       C
ATOM   2241  O   HIS B  21     -26.762 -41.278 -26.015  1.00 54.82           O
ANISOU 2241  O   HIS B  21     6493   6992   7343     36    185   -205       O
ATOM   2242  CB  HIS B  21     -25.028 -41.877 -28.170  1.00 36.54           C
ANISOU 2242  CB  HIS B  21     4148   4698   5037     53    127   -167       C
ATOM   2243  CG  HIS B  21     -23.635 -41.740 -28.692  1.00 44.01           C
ANISOU 2243  CG  HIS B  21     5095   5638   5987     50    104   -160       C
ATOM   2244  ND1 HIS B  21     -22.718 -40.875 -28.141  1.00 47.49           N
ANISOU 2244  ND1 HIS B  21     5554   6055   6434     37    108   -173       N
ATOM   2245  CD2 HIS B  21     -22.985 -42.400 -29.677  1.00 47.88           C
ANISOU 2245  CD2 HIS B  21     5572   6144   6477     57     78   -142       C
ATOM   2246  CE1 HIS B  21     -21.569 -40.989 -28.778  1.00 50.62           C
ANISOU 2246  CE1 HIS B  21     5945   6452   6836     36     86   -163       C
ATOM   2247  NE2 HIS B  21     -21.702 -41.912 -29.714  1.00 49.00           N
ANISOU 2247  NE2 HIS B  21     5722   6270   6627     48     69   -144       N
ATOM   2248  N   GLU B  22     -27.017 -43.421 -25.478  1.00 51.05           N
ANISOU 2248  N   GLU B  22     6024   6550   6822     13    155   -208       N
ATOM   2249  CA  GLU B  22     -28.148 -43.171 -24.584  1.00 53.67           C
ANISOU 2249  CA  GLU B  22     6365   6874   7153      9    191   -224       C
ATOM   2250  C   GLU B  22     -27.692 -43.380 -23.146  1.00 54.71           C
ANISOU 2250  C   GLU B  22     6540   6994   7253    -23    191   -249       C
ATOM   2251  O   GLU B  22     -27.149 -44.438 -22.815  1.00 55.27           O
ANISOU 2251  O   GLU B  22     6626   7078   7296    -41    163   -250       O
ATOM   2252  CB  GLU B  22     -29.323 -44.102 -24.884  1.00 56.99           C
ANISOU 2252  CB  GLU B  22     6763   7319   7573     16    194   -215       C
ATOM   2253  CG  GLU B  22     -30.118 -43.783 -26.130  1.00 64.71           C
ANISOU 2253  CG  GLU B  22     7698   8305   8582     47    200   -193       C
ATOM   2254  CD  GLU B  22     -31.341 -44.679 -26.267  1.00 75.40           C
ANISOU 2254  CD  GLU B  22     9031   9682   9935     50    204   -187       C
ATOM   2255  OE1 GLU B  22     -32.019 -44.926 -25.239  1.00 78.23           O
ANISOU 2255  OE1 GLU B  22     9403  10037  10284     35    228   -204       O
ATOM   2256  OE2 GLU B  22     -31.619 -45.143 -27.396  1.00 79.71           O
ANISOU 2256  OE2 GLU B  22     9547  10248  10491     66    185   -166       O
ATOM   2257  N   LEU B  23     -27.898 -42.378 -22.295  1.00 56.39           N
ANISOU 2257  N   LEU B  23     6775   7181   7470    -29    224   -268       N
ATOM   2258  CA  LEU B  23     -27.608 -42.555 -20.879  1.00 54.83           C
ANISOU 2258  CA  LEU B  23     6623   6971   7240    -60    227   -292       C
ATOM   2259  C   LEU B  23     -28.710 -43.409 -20.269  1.00 54.68           C
ANISOU 2259  C   LEU B  23     6608   6964   7203    -68    246   -299       C
ATOM   2260  O   LEU B  23     -29.880 -43.016 -20.249  1.00 51.35           O
ANISOU 2260  O   LEU B  23     6172   6538   6800    -55    284   -301       O
ATOM   2261  CB  LEU B  23     -27.489 -41.213 -20.170  1.00 59.24           C
ANISOU 2261  CB  LEU B  23     7206   7496   7805    -66    258   -312       C
ATOM   2262  CG  LEU B  23     -27.008 -41.317 -18.717  1.00 61.15           C
ANISOU 2262  CG  LEU B  23     7501   7724   8010   -101    257   -338       C
ATOM   2263  CD1 LEU B  23     -25.791 -42.249 -18.568  1.00 54.93           C
ANISOU 2263  CD1 LEU B  23     6727   6949   7193   -122    205   -335       C
ATOM   2264  CD2 LEU B  23     -26.708 -39.921 -18.150  1.00 62.77           C
ANISOU 2264  CD2 LEU B  23     7731   7894   8223   -107    282   -357       C
ATOM   2265  N   ILE B  24     -28.359 -44.601 -19.820  1.00 49.69           N
ANISOU 2265  N   ILE B  24     5996   6347   6538    -89    218   -300       N
ATOM   2266  CA  ILE B  24     -29.321 -45.545 -19.268  1.00 57.78           C
ANISOU 2266  CA  ILE B  24     7027   7383   7543    -99    233   -305       C
ATOM   2267  C   ILE B  24     -29.114 -45.587 -17.759  1.00 61.28           C
ANISOU 2267  C   ILE B  24     7524   7809   7950   -130    243   -330       C
ATOM   2268  O   ILE B  24     -27.979 -45.791 -17.306  1.00 60.45           O
ANISOU 2268  O   ILE B  24     7448   7700   7820   -149    211   -336       O
ATOM   2269  CB  ILE B  24     -29.165 -46.940 -19.900  1.00 60.79           C
ANISOU 2269  CB  ILE B  24     7392   7794   7913    -99    196   -288       C
ATOM   2270  CG1 ILE B  24     -29.182 -46.793 -21.425  1.00 64.45           C
ANISOU 2270  CG1 ILE B  24     7807   8271   8409    -69    182   -264       C
ATOM   2271  CG2 ILE B  24     -30.265 -47.887 -19.432  1.00 54.14           C
ANISOU 2271  CG2 ILE B  24     6552   6964   7055   -108    214   -292       C
ATOM   2272  CD  ILE B  24     -28.503 -47.928 -22.168  1.00 63.14           C
ANISOU 2272  CD  ILE B  24     7631   8128   8232    -70    138   -247       C
ATOM   2273  N   PRO B  25     -30.147 -45.342 -16.954  1.00 64.33           N
ANISOU 2273  N   PRO B  25     7926   8184   8333   -135    288   -346       N
ATOM   2274  CA  PRO B  25     -29.955 -45.372 -15.498  1.00 67.42           C
ANISOU 2274  CA  PRO B  25     8374   8557   8684   -166    300   -371       C
ATOM   2275  C   PRO B  25     -29.770 -46.802 -15.023  1.00 69.55           C
ANISOU 2275  C   PRO B  25     8666   8844   8915   -188    273   -369       C
ATOM   2276  O   PRO B  25     -30.421 -47.727 -15.516  1.00 68.60           O
ANISOU 2276  O   PRO B  25     8520   8745   8800   -180    270   -356       O
ATOM   2277  CB  PRO B  25     -31.248 -44.757 -14.940  1.00 64.64           C
ANISOU 2277  CB  PRO B  25     8025   8189   8345   -162    362   -385       C
ATOM   2278  CG  PRO B  25     -32.060 -44.321 -16.148  1.00 69.65           C
ANISOU 2278  CG  PRO B  25     8601   8834   9030   -127    379   -367       C
ATOM   2279  CD  PRO B  25     -31.552 -45.112 -17.320  1.00 67.31           C
ANISOU 2279  CD  PRO B  25     8269   8565   8740   -115    330   -342       C
ATOM   2280  N   LEU B  26     -28.860 -46.976 -14.062  1.00 67.22           N
ANISOU 2280  N   LEU B  26     8420   8538   8582   -215    250   -382       N
ATOM   2281  CA  LEU B  26     -28.632 -48.298 -13.488  1.00 73.48           C
ANISOU 2281  CA  LEU B  26     9241   9343   9335   -236    224   -381       C
ATOM   2282  C   LEU B  26     -29.919 -48.909 -12.946  1.00 73.59           C
ANISOU 2282  C   LEU B  26     9264   9360   9337   -243    263   -388       C
ATOM   2283  O   LEU B  26     -30.051 -50.136 -12.901  1.00 78.41           O
ANISOU 2283  O   LEU B  26     9878   9988   9927   -252    246   -379       O
ATOM   2284  CB  LEU B  26     -27.576 -48.215 -12.385  1.00 78.14           C
ANISOU 2284  CB  LEU B  26     9888   9917   9886   -265    198   -396       C
ATOM   2285  CG  LEU B  26     -26.130 -48.531 -12.782  1.00 82.48           C
ANISOU 2285  CG  LEU B  26    10433  10474  10430   -268    138   -384       C
ATOM   2286  CD1 LEU B  26     -25.764 -47.910 -14.131  1.00 82.16           C
ANISOU 2286  CD1 LEU B  26    10341  10441  10437   -240    127   -368       C
ATOM   2287  CD2 LEU B  26     -25.154 -48.076 -11.696  1.00 80.22           C
ANISOU 2287  CD2 LEU B  26    10199  10167  10113   -295    118   -402       C
ATOM   2288  N   THR B  27     -30.885 -48.077 -12.556  1.00 72.91           N
ANISOU 2288  N   THR B  27     9180   9257   9265   -239    318   -402       N
ATOM   2289  CA  THR B  27     -32.139 -48.600 -12.029  1.00 74.28           C
ANISOU 2289  CA  THR B  27     9360   9433   9432   -246    361   -409       C
ATOM   2290  C   THR B  27     -32.998 -49.220 -13.124  1.00 69.49           C
ANISOU 2290  C   THR B  27     8693   8851   8857   -224    363   -388       C
ATOM   2291  O   THR B  27     -33.847 -50.070 -12.832  1.00 67.34           O
ANISOU 2291  O   THR B  27     8422   8588   8575   -233    382   -389       O
ATOM   2292  CB  THR B  27     -32.910 -47.493 -11.303  1.00 80.38           C
ANISOU 2292  CB  THR B  27    10149  10178  10213   -247    421   -430       C
ATOM   2293  OG1 THR B  27     -33.612 -46.681 -12.254  1.00 79.93           O
ANISOU 2293  OG1 THR B  27    10037  10122  10209   -215    447   -421       O
ATOM   2294  CG2 THR B  27     -31.951 -46.620 -10.511  1.00 81.67           C
ANISOU 2294  CG2 THR B  27    10362  10315  10352   -264    414   -449       C
ATOM   2295  N   PHE B  28     -32.804 -48.814 -14.382  1.00 75.15           N
ANISOU 2295  N   PHE B  28     9361   9580   9613   -196    344   -371       N
ATOM   2296  CA  PHE B  28     -33.551 -49.446 -15.467  1.00 66.58           C
ANISOU 2296  CA  PHE B  28     8222   8520   8555   -177    340   -350       C
ATOM   2297  C   PHE B  28     -33.194 -50.921 -15.583  1.00 65.81           C
ANISOU 2297  C   PHE B  28     8132   8444   8430   -191    301   -340       C
ATOM   2298  O   PHE B  28     -34.055 -51.764 -15.870  1.00 67.64           O
ANISOU 2298  O   PHE B  28     8342   8693   8667   -190    309   -332       O
ATOM   2299  CB  PHE B  28     -33.282 -48.737 -16.794  1.00 66.31           C
ANISOU 2299  CB  PHE B  28     8140   8493   8561   -146    323   -332       C
ATOM   2300  CG  PHE B  28     -33.740 -49.522 -17.992  1.00 62.93           C
ANISOU 2300  CG  PHE B  28     7664   8093   8154   -130    303   -310       C
ATOM   2301  CD1 PHE B  28     -35.060 -49.472 -18.401  1.00 58.43           C
ANISOU 2301  CD1 PHE B  28     7054   7531   7615   -115    334   -304       C
ATOM   2302  CD2 PHE B  28     -32.855 -50.334 -18.692  1.00 58.41           C
ANISOU 2302  CD2 PHE B  28     7086   7538   7570   -130    253   -294       C
ATOM   2303  CE1 PHE B  28     -35.484 -50.200 -19.495  1.00 56.77           C
ANISOU 2303  CE1 PHE B  28     6801   7346   7421   -102    313   -284       C
ATOM   2304  CE2 PHE B  28     -33.273 -51.060 -19.772  1.00 55.85           C
ANISOU 2304  CE2 PHE B  28     6722   7238   7261   -116    235   -275       C
ATOM   2305  CZ  PHE B  28     -34.586 -50.998 -20.179  1.00 58.93           C
ANISOU 2305  CZ  PHE B  28     7074   7636   7679   -103    264   -270       C
ATOM   2306  N   PHE B  29     -31.924 -51.248 -15.376  1.00 63.01           N
ANISOU 2306  N   PHE B  29     7807   8088   8046   -203    258   -339       N
ATOM   2307  CA  PHE B  29     -31.495 -52.629 -15.491  1.00 70.20           C
ANISOU 2307  CA  PHE B  29     8725   9016   8931   -214    220   -327       C
ATOM   2308  C   PHE B  29     -31.877 -53.436 -14.255  1.00 76.50           C
ANISOU 2308  C   PHE B  29     9570   9808   9688   -243    236   -341       C
ATOM   2309  O   PHE B  29     -32.055 -54.657 -14.349  1.00 69.45           O
ANISOU 2309  O   PHE B  29     8678   8930   8780   -251    221   -332       O
ATOM   2310  CB  PHE B  29     -29.987 -52.678 -15.740  1.00 67.38           C
ANISOU 2310  CB  PHE B  29     8379   8659   8562   -215    169   -320       C
ATOM   2311  CG  PHE B  29     -29.576 -52.174 -17.096  1.00 68.12           C
ANISOU 2311  CG  PHE B  29     8426   8762   8693   -188    149   -303       C
ATOM   2312  CD1 PHE B  29     -28.514 -51.291 -17.232  1.00 67.28           C
ANISOU 2312  CD1 PHE B  29     8323   8644   8596   -183    131   -304       C
ATOM   2313  CD2 PHE B  29     -30.242 -52.590 -18.235  1.00 67.11           C
ANISOU 2313  CD2 PHE B  29     8253   8655   8592   -168    149   -286       C
ATOM   2314  CE1 PHE B  29     -28.129 -50.835 -18.476  1.00 61.70           C
ANISOU 2314  CE1 PHE B  29     7576   7944   7922   -159    116   -288       C
ATOM   2315  CE2 PHE B  29     -29.863 -52.134 -19.480  1.00 61.40           C
ANISOU 2315  CE2 PHE B  29     7491   7939   7899   -144    132   -270       C
ATOM   2316  CZ  PHE B  29     -28.808 -51.257 -19.599  1.00 61.26           C
ANISOU 2316  CZ  PHE B  29     7478   7908   7890   -139    117   -271       C
ATOM   2317  N   SER B  30     -32.004 -52.774 -13.097  1.00 78.45           N
ANISOU 2317  N   SER B  30     9859  10031   9916   -259    267   -362       N
ATOM   2318  CA  SER B  30     -32.411 -53.467 -11.878  1.00 76.96           C
ANISOU 2318  CA  SER B  30     9719   9835   9687   -287    287   -376       C
ATOM   2319  C   SER B  30     -33.844 -53.965 -11.993  1.00 77.94           C
ANISOU 2319  C   SER B  30     9819   9969   9827   -285    329   -375       C
ATOM   2320  O   SER B  30     -34.124 -55.140 -11.733  1.00 78.48           O
ANISOU 2320  O   SER B  30     9901  10047   9872   -300    324   -371       O
ATOM   2321  CB  SER B  30     -32.245 -52.551 -10.666  1.00 75.12           C
ANISOU 2321  CB  SER B  30     9538   9573   9431   -304    313   -400       C
ATOM   2322  OG  SER B  30     -30.979 -52.748 -10.056  1.00 74.55           O
ANISOU 2322  OG  SER B  30     9512   9494   9320   -323    270   -403       O
ATOM   2323  N   GLU B  31     -34.763 -53.081 -12.387  1.00 81.36           N
ANISOU 2323  N   GLU B  31    10215  10399  10301   -266    370   -377       N
ATOM   2324  CA  GLU B  31     -36.129 -53.509 -12.671  1.00 85.72           C
ANISOU 2324  CA  GLU B  31    10731  10962  10877   -260    406   -374       C
ATOM   2325  C   GLU B  31     -36.180 -54.506 -13.822  1.00 87.70           C
ANISOU 2325  C   GLU B  31    10938  11241  11142   -250    369   -351       C
ATOM   2326  O   GLU B  31     -37.024 -55.411 -13.823  1.00 91.96           O
ANISOU 2326  O   GLU B  31    11467  11793  11681   -258    383   -348       O
ATOM   2327  CB  GLU B  31     -37.009 -52.300 -12.997  1.00 91.76           C
ANISOU 2327  CB  GLU B  31    11457  11718  11689   -238    451   -378       C
ATOM   2328  CG  GLU B  31     -36.918 -51.158 -11.997  1.00 99.37           C
ANISOU 2328  CG  GLU B  31    12461  12651  12644   -245    488   -400       C
ATOM   2329  CD  GLU B  31     -37.764 -49.970 -12.413  1.00103.58           C
ANISOU 2329  CD  GLU B  31    12953  13176  13228   -219    531   -402       C
ATOM   2330  OE1 GLU B  31     -38.817 -50.191 -13.052  1.00106.69           O
ANISOU 2330  OE1 GLU B  31    13296  13584  13659   -204    550   -391       O
ATOM   2331  OE2 GLU B  31     -37.376 -48.819 -12.110  1.00101.60           O
ANISOU 2331  OE2 GLU B  31    12720  12902  12982   -214    545   -414       O
ATOM   2332  N   ARG B  32     -35.297 -54.354 -14.810  1.00 84.33           N
ANISOU 2332  N   ARG B  32    10488  10825  10728   -232    324   -336       N
ATOM   2333  CA  ARG B  32     -35.333 -55.234 -15.973  1.00 79.31           C
ANISOU 2333  CA  ARG B  32     9812  10215  10106   -221    291   -315       C
ATOM   2334  C   ARG B  32     -35.000 -56.664 -15.585  1.00 78.58           C
ANISOU 2334  C   ARG B  32     9751  10131   9974   -243    266   -312       C
ATOM   2335  O   ARG B  32     -35.728 -57.601 -15.938  1.00 80.75           O
ANISOU 2335  O   ARG B  32    10007  10422  10254   -247    269   -304       O
ATOM   2336  CB  ARG B  32     -34.358 -54.730 -17.039  1.00 77.90           C
ANISOU 2336  CB  ARG B  32     9610  10043   9946   -199    251   -300       C
ATOM   2337  CG  ARG B  32     -34.380 -55.516 -18.343  1.00 73.00           C
ANISOU 2337  CG  ARG B  32     8948   9448   9341   -185    219   -278       C
ATOM   2338  CD  ARG B  32     -33.536 -54.817 -19.404  1.00 69.99           C
ANISOU 2338  CD  ARG B  32     8542   9070   8983   -161    189   -265       C
ATOM   2339  NE  ARG B  32     -33.417 -55.597 -20.632  1.00 64.61           N
ANISOU 2339  NE  ARG B  32     7829   8410   8310   -149    156   -245       N
ATOM   2340  CZ  ARG B  32     -34.255 -55.516 -21.662  1.00 59.79           C
ANISOU 2340  CZ  ARG B  32     7172   7814   7731   -131    161   -233       C
ATOM   2341  NH1 ARG B  32     -35.293 -54.693 -21.623  1.00 64.38           N
ANISOU 2341  NH1 ARG B  32     7728   8391   8341   -121    198   -237       N
ATOM   2342  NH2 ARG B  32     -34.056 -56.269 -22.734  1.00 56.77           N
ANISOU 2342  NH2 ARG B  32     6769   7450   7351   -123    129   -216       N
ATOM   2343  N   TYR B  33     -33.907 -56.850 -14.846  1.00 78.32           N
ANISOU 2343  N   TYR B  33     9768  10087   9904   -259    241   -317       N
ATOM   2344  CA  TYR B  33     -33.382 -58.171 -14.538  1.00 77.98           C
ANISOU 2344  CA  TYR B  33     9756  10049   9823   -277    209   -312       C
ATOM   2345  C   TYR B  33     -33.757 -58.673 -13.153  1.00 81.81           C
ANISOU 2345  C   TYR B  33    10294  10520  10268   -306    235   -327       C
ATOM   2346  O   TYR B  33     -33.462 -59.831 -12.842  1.00 81.49           O
ANISOU 2346  O   TYR B  33    10283  10485  10197   -322    214   -322       O
ATOM   2347  CB  TYR B  33     -31.856 -58.173 -14.665  1.00 76.02           C
ANISOU 2347  CB  TYR B  33     9526   9800   9560   -275    158   -305       C
ATOM   2348  CG  TYR B  33     -31.367 -57.757 -16.027  1.00 74.33           C
ANISOU 2348  CG  TYR B  33     9264   9597   9381   -248    132   -289       C
ATOM   2349  CD1 TYR B  33     -30.379 -56.789 -16.169  1.00 73.37           C
ANISOU 2349  CD1 TYR B  33     9143   9467   9269   -238    114   -290       C
ATOM   2350  CD2 TYR B  33     -31.900 -58.328 -17.174  1.00 72.76           C
ANISOU 2350  CD2 TYR B  33     9021   9419   9205   -233    126   -273       C
ATOM   2351  CE1 TYR B  33     -29.935 -56.408 -17.415  1.00 72.42           C
ANISOU 2351  CE1 TYR B  33     8981   9356   9180   -214     93   -275       C
ATOM   2352  CE2 TYR B  33     -31.463 -57.953 -18.422  1.00 73.57           C
ANISOU 2352  CE2 TYR B  33     9083   9532   9337   -209    103   -259       C
ATOM   2353  CZ  TYR B  33     -30.485 -56.996 -18.540  1.00 73.06           C
ANISOU 2353  CZ  TYR B  33     9020   9457   9281   -199     88   -259       C
ATOM   2354  OH  TYR B  33     -30.066 -56.638 -19.798  1.00 77.81           O
ANISOU 2354  OH  TYR B  33     9585  10069   9912   -176     68   -244       O
ATOM   2355  N   GLU B  34     -34.382 -57.839 -12.318  1.00 84.83           N
ANISOU 2355  N   GLU B  34    10695  10886  10651   -314    282   -345       N
ATOM   2356  CA  GLU B  34     -34.763 -58.209 -10.955  1.00 90.25           C
ANISOU 2356  CA  GLU B  34    11437  11555  11297   -342    313   -361       C
ATOM   2357  C   GLU B  34     -33.536 -58.645 -10.151  1.00 86.60           C
ANISOU 2357  C   GLU B  34    11035  11083  10786   -361    273   -363       C
ATOM   2358  O   GLU B  34     -33.460 -59.760  -9.636  1.00 86.36           O
ANISOU 2358  O   GLU B  34    11038  11053  10720   -380    261   -360       O
ATOM   2359  CB  GLU B  34     -35.839 -59.304 -10.958  1.00 96.61           C
ANISOU 2359  CB  GLU B  34    12233  12372  12102   -353    336   -358       C
ATOM   2360  CG  GLU B  34     -36.868 -59.171 -12.076  1.00105.67           C
ANISOU 2360  CG  GLU B  34    13310  13537  13301   -332    355   -348       C
ATOM   2361  CD  GLU B  34     -38.260 -59.616 -11.663  1.00115.92           C
ANISOU 2361  CD  GLU B  34    14601  14836  14607   -345    407   -356       C
ATOM   2362  OE1 GLU B  34     -39.021 -58.778 -11.138  1.00120.30           O
ANISOU 2362  OE1 GLU B  34    15155  15377  15177   -345    458   -370       O
ATOM   2363  OE2 GLU B  34     -38.605 -60.794 -11.882  1.00119.63           O
ANISOU 2363  OE2 GLU B  34    15066  15319  15070   -356    398   -347       O
ATOM   2364  N   SER B  35     -32.567 -57.736 -10.059  1.00 84.70           N
ANISOU 2364  N   SER B  35    10806  10833  10544   -356    251   -368       N
ATOM   2365  CA  SER B  35     -31.320 -57.999  -9.355  1.00 87.64           C
ANISOU 2365  CA  SER B  35    11229  11195  10875   -372    207   -369       C
ATOM   2366  C   SER B  35     -30.768 -56.681  -8.830  1.00 92.02           C
ANISOU 2366  C   SER B  35    11806  11730  11428   -374    212   -384       C
ATOM   2367  O   SER B  35     -31.194 -55.597  -9.241  1.00 93.63           O
ANISOU 2367  O   SER B  35    11978  11930  11667   -358    241   -391       O
ATOM   2368  CB  SER B  35     -30.286 -58.690 -10.259  1.00 90.75           C
ANISOU 2368  CB  SER B  35    11600  11606  11275   -359    147   -347       C
ATOM   2369  OG  SER B  35     -30.861 -59.731 -11.035  1.00 89.34           O
ANISOU 2369  OG  SER B  35    11389  11447  11110   -352    146   -332       O
ATOM   2370  N   ALA B  36     -29.800 -56.784  -7.922  1.00 93.02           N
ANISOU 2370  N   ALA B  36    11987  11843  11512   -394    181   -391       N
ATOM   2371  CA  ALA B  36     -29.231 -55.605  -7.286  1.00 98.29           C
ANISOU 2371  CA  ALA B  36    12685  12490  12171   -402    183   -407       C
ATOM   2372  C   ALA B  36     -28.372 -54.814  -8.263  1.00101.55           C
ANISOU 2372  C   ALA B  36    13054  12909  12622   -380    151   -399       C
ATOM   2373  O   ALA B  36     -27.828 -55.358  -9.228  1.00104.86           O
ANISOU 2373  O   ALA B  36    13435  13346  13060   -364    112   -379       O
ATOM   2374  CB  ALA B  36     -28.381 -56.001  -6.079  1.00 98.49           C
ANISOU 2374  CB  ALA B  36    12781  12502  12140   -431    151   -415       C
ATOM   2375  N   LYS B  37     -28.241 -53.512  -7.993  1.00100.56           N
ANISOU 2375  N   LYS B  37    12937  12765  12506   -380    169   -414       N
ATOM   2376  CA  LYS B  37     -27.304 -52.695  -8.753  1.00 96.66           C
ANISOU 2376  CA  LYS B  37    12410  12272  12042   -364    139   -408       C
ATOM   2377  C   LYS B  37     -25.861 -53.111  -8.500  1.00 92.53           C
ANISOU 2377  C   LYS B  37    11911  11750  11495   -376     75   -401       C
ATOM   2378  O   LYS B  37     -24.976 -52.761  -9.291  1.00 89.55           O
ANISOU 2378  O   LYS B  37    11501  11379  11146   -362     41   -391       O
ATOM   2379  CB  LYS B  37     -27.497 -51.212  -8.421  1.00 96.45           C
ANISOU 2379  CB  LYS B  37    12394  12224  12031   -364    175   -428       C
ATOM   2380  CG  LYS B  37     -28.692 -50.572  -9.121  1.00 97.98           C
ANISOU 2380  CG  LYS B  37    12541  12418  12268   -340    228   -428       C
ATOM   2381  CD  LYS B  37     -29.538 -49.753  -8.159  1.00102.49           C
ANISOU 2381  CD  LYS B  37    13147  12964  12829   -351    288   -453       C
ATOM   2382  CE  LYS B  37     -31.002 -49.721  -8.582  1.00103.36           C
ANISOU 2382  CE  LYS B  37    13219  13081  12972   -333    343   -451       C
ATOM   2383  NZ  LYS B  37     -31.893 -49.271  -7.470  1.00102.82           N
ANISOU 2383  NZ  LYS B  37    13192  12988  12885   -349    404   -475       N
ATOM   2384  N   SER B  38     -25.611 -53.845  -7.411  1.00 89.91           N
ANISOU 2384  N   SER B  38    11637  11412  11114   -402     59   -407       N
ATOM   2385  CA  SER B  38     -24.283 -54.394  -7.170  1.00 82.10           C
ANISOU 2385  CA  SER B  38    10667  10425  10102   -413     -5   -397       C
ATOM   2386  C   SER B  38     -23.953 -55.478  -8.186  1.00 76.38           C
ANISOU 2386  C   SER B  38     9901   9725   9396   -394    -39   -371       C
ATOM   2387  O   SER B  38     -22.815 -55.576  -8.660  1.00 68.34           O
ANISOU 2387  O   SER B  38     8863   8712   8390   -387    -88   -359       O
ATOM   2388  CB  SER B  38     -24.199 -54.947  -5.746  1.00 77.87           C
ANISOU 2388  CB  SER B  38    10206   9876   9507   -445    -13   -408       C
ATOM   2389  OG  SER B  38     -25.175 -55.957  -5.528  1.00 74.72           O
ANISOU 2389  OG  SER B  38     9820   9483   9089   -449     15   -405       O
ATOM   2390  N   SER B  39     -24.937 -56.305  -8.530  1.00 81.35           N
ANISOU 2390  N   SER B  39    10515  10367  10029   -387    -14   -364       N
ATOM   2391  CA  SER B  39     -24.681 -57.371  -9.485  1.00 81.86           C
ANISOU 2391  CA  SER B  39    10543  10452  10108   -371    -43   -341       C
ATOM   2392  C   SER B  39     -24.605 -56.819 -10.901  1.00 82.36           C
ANISOU 2392  C   SER B  39    10540  10528  10224   -341    -43   -329       C
ATOM   2393  O   SER B  39     -23.798 -57.286 -11.715  1.00 80.98           O
ANISOU 2393  O   SER B  39    10337  10366  10067   -328    -82   -312       O
ATOM   2394  CB  SER B  39     -25.765 -58.438  -9.371  1.00 86.33           C
ANISOU 2394  CB  SER B  39    11117  11027  10660   -376    -16   -337       C
ATOM   2395  OG  SER B  39     -26.746 -58.260 -10.380  1.00 89.85           O
ANISOU 2395  OG  SER B  39    11510  11486  11145   -355     19   -333       O
ATOM   2396  N   ILE B  40     -25.416 -55.801 -11.200  1.00 81.52           N
ANISOU 2396  N   ILE B  40    10410  10417  10145   -331      1   -339       N
ATOM   2397  CA  ILE B  40     -25.403 -55.199 -12.525  1.00 76.70           C
ANISOU 2397  CA  ILE B  40     9741   9817   9583   -303      3   -328       C
ATOM   2398  C   ILE B  40     -24.124 -54.412 -12.747  1.00 71.33           C
ANISOU 2398  C   ILE B  40     9055   9131   8918   -299    -31   -327       C
ATOM   2399  O   ILE B  40     -23.592 -54.370 -13.864  1.00 70.39           O
ANISOU 2399  O   ILE B  40     8893   9023   8831   -278    -52   -311       O
ATOM   2400  CB  ILE B  40     -26.654 -54.333 -12.715  1.00 76.73           C
ANISOU 2400  CB  ILE B  40     9724   9817   9612   -293     59   -338       C
ATOM   2401  CG1 ILE B  40     -27.873 -55.236 -12.633  1.00 77.63           C
ANISOU 2401  CG1 ILE B  40     9837   9942   9718   -296     88   -337       C
ATOM   2402  CG2 ILE B  40     -26.612 -53.653 -14.057  1.00 80.04           C
ANISOU 2402  CG2 ILE B  40    10087  10246  10080   -264     59   -326       C
ATOM   2403  CD  ILE B  40     -29.148 -54.551 -12.886  1.00 79.86           C
ANISOU 2403  CD  ILE B  40    10092  10223  10029   -284    141   -343       C
ATOM   2404  N   SER B  41     -23.601 -53.791 -11.693  1.00 69.43           N
ANISOU 2404  N   SER B  41     8856   8870   8653   -320    -37   -344       N
ATOM   2405  CA  SER B  41     -22.354 -53.054 -11.837  1.00 68.72           C
ANISOU 2405  CA  SER B  41     8761   8773   8577   -319    -71   -343       C
ATOM   2406  C   SER B  41     -21.188 -54.002 -12.071  1.00 67.44           C
ANISOU 2406  C   SER B  41     8595   8621   8409   -319   -128   -326       C
ATOM   2407  O   SER B  41     -20.204 -53.635 -12.722  1.00 60.94           O
ANISOU 2407  O   SER B  41     7743   7800   7612   -309   -156   -317       O
ATOM   2408  CB  SER B  41     -22.100 -52.184 -10.605  1.00 66.99           C
ANISOU 2408  CB  SER B  41     8593   8530   8333   -344    -64   -367       C
ATOM   2409  OG  SER B  41     -20.723 -51.884 -10.474  1.00 69.58           O
ANISOU 2409  OG  SER B  41     8926   8851   8660   -353   -112   -365       O
ATOM   2410  N   GLU B  42     -21.282 -55.218 -11.537  1.00 75.95           N
ANISOU 2410  N   GLU B  42     9700   9705   9453   -331   -143   -321       N
ATOM   2411  CA  GLU B  42     -20.270 -56.225 -11.823  1.00 79.66           C
ANISOU 2411  CA  GLU B  42    10163  10185   9919   -328   -194   -302       C
ATOM   2412  C   GLU B  42     -20.311 -56.632 -13.289  1.00 74.78           C
ANISOU 2412  C   GLU B  42     9488   9586   9339   -299   -196   -282       C
ATOM   2413  O   GLU B  42     -19.265 -56.860 -13.905  1.00 72.84           O
ANISOU 2413  O   GLU B  42     9219   9346   9112   -289   -233   -268       O
ATOM   2414  CB  GLU B  42     -20.469 -57.438 -10.916  1.00 85.77           C
ANISOU 2414  CB  GLU B  42    10982  10960  10648   -346   -206   -301       C
ATOM   2415  CG  GLU B  42     -20.195 -57.170  -9.449  1.00 94.87           C
ANISOU 2415  CG  GLU B  42    12197  12093  11757   -376   -215   -318       C
ATOM   2416  CD  GLU B  42     -20.995 -58.079  -8.538  1.00103.24           C
ANISOU 2416  CD  GLU B  42    13304  13150  12771   -394   -198   -322       C
ATOM   2417  OE1 GLU B  42     -20.782 -58.034  -7.306  1.00106.01           O
ANISOU 2417  OE1 GLU B  42    13713  13486  13081   -419   -208   -334       O
ATOM   2418  OE2 GLU B  42     -21.835 -58.842  -9.058  1.00106.48           O
ANISOU 2418  OE2 GLU B  42    13696  13573  13188   -383   -175   -313       O
ATOM   2419  N   ASP B  43     -21.514 -56.714 -13.864  1.00 74.09           N
ANISOU 2419  N   ASP B  43     9378   9507   9264   -287   -156   -281       N
ATOM   2420  CA  ASP B  43     -21.649 -57.083 -15.268  1.00 72.64           C
ANISOU 2420  CA  ASP B  43     9145   9341   9114   -262   -156   -263       C
ATOM   2421  C   ASP B  43     -21.171 -55.965 -16.181  1.00 65.59           C
ANISOU 2421  C   ASP B  43     8213   8447   8262   -243   -155   -260       C
ATOM   2422  O   ASP B  43     -20.457 -56.222 -17.159  1.00 56.56           O
ANISOU 2422  O   ASP B  43     7037   7312   7141   -226   -179   -244       O
ATOM   2423  CB  ASP B  43     -23.098 -57.446 -15.575  1.00 79.67           C
ANISOU 2423  CB  ASP B  43    10023  10241  10006   -256   -116   -264       C
ATOM   2424  CG  ASP B  43     -23.609 -58.543 -14.677  1.00 91.68           C
ANISOU 2424  CG  ASP B  43    11584  11763  11488   -276   -113   -267       C
ATOM   2425  OD1 ASP B  43     -22.751 -59.245 -14.102  1.00 96.58           O
ANISOU 2425  OD1 ASP B  43    12234  12379  12082   -288   -149   -263       O
ATOM   2426  OD2 ASP B  43     -24.841 -58.711 -14.544  1.00 94.77           O
ANISOU 2426  OD2 ASP B  43    11976  12157  11875   -279    -75   -273       O
ATOM   2427  N   LEU B  44     -21.563 -54.719 -15.876  1.00 60.06           N
ANISOU 2427  N   LEU B  44     7516   7733   7571   -246   -125   -275       N
ATOM   2428  CA  LEU B  44     -21.061 -53.572 -16.621  1.00 57.31           C
ANISOU 2428  CA  LEU B  44     7137   7380   7260   -231   -124   -274       C
ATOM   2429  C   LEU B  44     -19.544 -53.544 -16.626  1.00 53.72           C
ANISOU 2429  C   LEU B  44     6682   6921   6810   -235   -169   -268       C
ATOM   2430  O   LEU B  44     -18.932 -53.152 -17.624  1.00 56.15           O
ANISOU 2430  O   LEU B  44     6953   7231   7150   -217   -179   -257       O
ATOM   2431  CB  LEU B  44     -21.603 -52.271 -16.018  1.00 62.13           C
ANISOU 2431  CB  LEU B  44     7762   7972   7872   -238    -87   -294       C
ATOM   2432  CG  LEU B  44     -23.099 -51.986 -16.140  1.00 62.74           C
ANISOU 2432  CG  LEU B  44     7829   8051   7957   -229    -37   -300       C
ATOM   2433  CD1 LEU B  44     -23.398 -50.561 -15.724  1.00 66.21           C
ANISOU 2433  CD1 LEU B  44     8279   8470   8409   -231     -3   -317       C
ATOM   2434  CD2 LEU B  44     -23.560 -52.248 -17.572  1.00 61.83           C
ANISOU 2434  CD2 LEU B  44     7663   7954   7874   -201    -31   -280       C
ATOM   2435  N   THR B  45     -18.921 -53.957 -15.527  1.00 53.77           N
ANISOU 2435  N   THR B  45     6728   6920   6784   -257   -197   -275       N
ATOM   2436  CA  THR B  45     -17.468 -53.946 -15.457  1.00 59.07           C
ANISOU 2436  CA  THR B  45     7396   7586   7460   -263   -243   -269       C
ATOM   2437  C   THR B  45     -16.869 -54.964 -16.417  1.00 58.57           C
ANISOU 2437  C   THR B  45     7302   7539   7414   -245   -271   -246       C
ATOM   2438  O   THR B  45     -15.835 -54.702 -17.040  1.00 59.12           O
ANISOU 2438  O   THR B  45     7344   7608   7512   -235   -294   -236       O
ATOM   2439  CB  THR B  45     -17.029 -54.224 -14.020  1.00 64.93           C
ANISOU 2439  CB  THR B  45     8192   8317   8162   -292   -269   -281       C
ATOM   2440  OG1 THR B  45     -17.579 -53.216 -13.165  1.00 69.57           O
ANISOU 2440  OG1 THR B  45     8811   8888   8735   -308   -240   -303       O
ATOM   2441  CG2 THR B  45     -15.508 -54.240 -13.894  1.00 64.13           C
ANISOU 2441  CG2 THR B  45     8086   8211   8068   -298   -321   -274       C
ATOM   2442  N   ILE B  46     -17.495 -56.136 -16.531  1.00 53.63           N
ANISOU 2442  N   ILE B  46     6681   6925   6770   -241   -268   -237       N
ATOM   2443  CA  ILE B  46     -17.028 -57.145 -17.473  1.00 58.39           C
ANISOU 2443  CA  ILE B  46     7257   7542   7387   -224   -289   -216       C
ATOM   2444  C   ILE B  46     -17.274 -56.691 -18.911  1.00 52.70           C
ANISOU 2444  C   ILE B  46     6488   6829   6705   -198   -268   -207       C
ATOM   2445  O   ILE B  46     -16.385 -56.774 -19.768  1.00 46.89           O
ANISOU 2445  O   ILE B  46     5723   6097   5995   -184   -287   -193       O
ATOM   2446  CB  ILE B  46     -17.708 -58.493 -17.175  1.00 60.46           C
ANISOU 2446  CB  ILE B  46     7541   7813   7619   -229   -288   -212       C
ATOM   2447  CG1 ILE B  46     -17.300 -58.998 -15.781  1.00 55.26           C
ANISOU 2447  CG1 ILE B  46     6931   7145   6921   -253   -315   -218       C
ATOM   2448  CG2 ILE B  46     -17.360 -59.504 -18.248  1.00 64.12           C
ANISOU 2448  CG2 ILE B  46     7976   8290   8098   -210   -304   -191       C
ATOM   2449  CD  ILE B  46     -18.169 -60.110 -15.261  1.00 54.93           C
ANISOU 2449  CD  ILE B  46     6920   7108   6845   -263   -304   -218       C
ATOM   2450  N   ILE B  47     -18.469 -56.182 -19.194  1.00 48.47           N
ANISOU 2450  N   ILE B  47     5945   6297   6175   -192   -228   -213       N
ATOM   2451  CA  ILE B  47     -18.743 -55.678 -20.530  1.00 52.30           C
ANISOU 2451  CA  ILE B  47     6389   6790   6695   -168   -209   -203       C
ATOM   2452  C   ILE B  47     -17.760 -54.575 -20.890  1.00 52.08           C
ANISOU 2452  C   ILE B  47     6342   6751   6696   -162   -217   -203       C
ATOM   2453  O   ILE B  47     -17.220 -54.546 -22.004  1.00 48.12           O
ANISOU 2453  O   ILE B  47     5808   6254   6222   -144   -224   -188       O
ATOM   2454  CB  ILE B  47     -20.202 -55.204 -20.627  1.00 53.13           C
ANISOU 2454  CB  ILE B  47     6488   6897   6801   -164   -166   -211       C
ATOM   2455  CG1 ILE B  47     -21.128 -56.424 -20.586  1.00 42.68           C
ANISOU 2455  CG1 ILE B  47     5173   5587   5456   -167   -159   -207       C
ATOM   2456  CG2 ILE B  47     -20.400 -54.359 -21.895  1.00 55.67           C
ANISOU 2456  CG2 ILE B  47     6770   7221   7160   -140   -148   -202       C
ATOM   2457  CD  ILE B  47     -22.565 -56.085 -20.404  1.00 42.57           C
ANISOU 2457  CD  ILE B  47     5159   5576   5441   -168   -119   -217       C
ATOM   2458  N   LYS B  48     -17.472 -53.682 -19.939  1.00 50.43           N
ANISOU 2458  N   LYS B  48     6154   6525   6480   -179   -217   -219       N
ATOM   2459  CA  LYS B  48     -16.552 -52.583 -20.210  1.00 49.20           C
ANISOU 2459  CA  LYS B  48     5983   6357   6353   -177   -223   -221       C
ATOM   2460  C   LYS B  48     -15.185 -53.110 -20.613  1.00 52.46           C
ANISOU 2460  C   LYS B  48     6380   6773   6780   -173   -262   -207       C
ATOM   2461  O   LYS B  48     -14.624 -52.702 -21.637  1.00 51.40           O
ANISOU 2461  O   LYS B  48     6213   6639   6679   -157   -262   -196       O
ATOM   2462  CB  LYS B  48     -16.445 -51.672 -18.987  1.00 51.58           C
ANISOU 2462  CB  LYS B  48     6318   6641   6640   -200   -220   -242       C
[truncated: 1,573,073 more chars]
